# Supplementary material for: Understanding the Role of Connectivity Dynamics of Resting-State Functional MRI in the Diagnosis of Autism Spectrum Disorder: A Comprehensive Study
Source: Bioengineering (Basel). 2023 Jan 2;10(1):56. doi: 10.3390/bioengineering10010056 (PMC9855190; doi:10.3390/bioengineering10010056)
Supplement: Supplementary file 1 [file bioengineering-10-00056-s001.zip › S1.xlsx]

## Sheet: Demographics
FILE_ID	DX_GROUP	AGE_AT_SCAN	SEX	HANDEDNESS_CATEGORY	FIQ	VIQ	PIQ	FIQ_TEST_TYPE	VIQ_TEST_TYPE	PIQ_TEST_TYPE	ADOS_MODULE	ADOS_TOTAL	ADOS_COMM	ADOS_SOCIAL	ADOS_STEREO_BEHAV	ADOS_RSRCH_RELIABLE
Pitt_0050004	1	19.09	1	R	113	108	117	WASI	WASI	WASI	4	18	6	12	2	1
Pitt_0050005	1	13.73	2	R	119	117	118	WASI	WASI	WASI	4	12	4	8	1	1
Pitt_0050006	1	13.37	1	L	109	99	119	WASI	WASI	WASI	4	12	4	8	4	1
Pitt_0050007	1	17.78	1	R	110	106	112	WASI	WASI	WASI	3	17	5	12	2	1
Pitt_0050008	1	32.45	1	R	123	123	114	WASI	WASI	WASI	-9999	16	4	12	-9999	1
Pitt_0050009	1	33.86	1	R	126	118	128	WASI	WASI	WASI	-9999	10	4	6	-9999	1
Pitt_0050010	1	35.2	1	L	81	81	93	WASI	WASI	WASI	-9999	-9999	-9999	-9999	-9999	1
Pitt_0050011	1	16.93	1	L	111	101	120	WASI	WASI	WASI	-9999	13	4	9	-9999	1
Pitt_0050012	1	21.48	1	R	128	119	128	WASI	WASI	WASI	4	12	4	8	2	1
Pitt_0050014	1	14.2	1	R	96	97	96	WASI	WASI	WASI	3	16	5	11	3	1
Pitt_0050015	1	14.2	1	R	99	98	99	WASI	WASI	WASI	-9999	19	7	12	-9999	1
Pitt_0050016	1	21.82	1	R	123	120	119	WASI	WASI	WASI	4	10	4	6	1	1
Pitt_0050020	1	20.83	1	R	100	120	83	WASI	WASI	WASI	-9999	-9999			-9999	1
Pitt_0050022	1	16.99	1	R	119	110	110	WASI	WASI	WASI	4	12	4	8	2	1
Pitt_0050023	1	12.64	2	R	97	83	111	WASI	WASI	WASI	-9999	-9999	-9999	-9999	-9999	1
Pitt_0050024	1	22.64	1	R	127	121	126	WASI	WASI	WASI	4	11	5	6	6	1
Pitt_0050025	1	31.72	1	R	131	132	123	WASI	WASI	WASI	4	8	3	5	3	1
Pitt_0050027	1	12.24	1	R	98	98	98	WASI	WASI	WASI	3	11	2	9	0	1
Pitt_0050029	1	11.4	2	R	106	109	100	WASI	WASI	WASI	3	13	5	8	3	1
Pitt_0050030	2	25.12	1	-9999	105	100	108	WASI	WASI	WASI
Pitt_0050031	2	12.92	1	R	106	102	107	WASI	WASI	WASI
Pitt_0050032	2	19.8	1	R	119	116	119	WASI	WASI	WASI
Pitt_0050033	2	12.15	1	R	98	98	96	WASI	WASI	WASI
Pitt_0050034	2	14.77	1	R	97	98	96	WASI	WASI	WASI
Pitt_0050035	2	17.36	1	R	107	109	102	WASI	WASI	WASI
Pitt_0050036	2	13.28	2	R	103	94	112	WASI	WASI	WASI
Pitt_0050037	2	19.16	1	R	115	112	115	WASI	WASI	WASI
Pitt_0050038	2	13.95	2	R	130	132	121	WASI	WASI	WASI
Pitt_0050040	2	24.6	1	R	110	109	108	WASI	WASI	WASI
Pitt_0050041	2	27.92	1	R	103	108	96	WASI	WASI	WASI
Pitt_0050042	2	33.17	1	R	109	111	104	WASI	WASI	WASI
Pitt_0050044	2	17.13	1	R	110	117	102	WASI	WASI	WASI
Pitt_0050045	2	15.7	1	R	114	115	109	WASI	WASI	WASI
Pitt_0050046	2	20.65	1	R	100	88	111	WASI	WASI	WASI
Pitt_0050047	2	15.35	1	R	103	95	109	WASI	WASI	WASI
Pitt_0050048	2	11.81	1	R	107	98	117	WASI	WASI	WASI
Pitt_0050050	2	14.37	1	L	113	104	121	WASI	WASI	WASI
Pitt_0050051	2	12.83	1	R	107	101	110	WASI	WASI	WASI
Pitt_0050052	2	33.24	1	R	122	123	115	WASI	WASI	WASI
Pitt_0050055	1	16.99	1	R	111	108	112	WASI	WASI	WASI	4	8	3	5	-9999	1
Pitt_0050056	1	13.59	1	R	113	101	125	WASI	WASI	WASI	3	8	3	5	2	1
Pitt_0050057	1	12.62	2	R	124	115	128	WASI	WASI	WASI	3	7	2	5	0	1
Pitt_0050058	2	23.1	1	R	127	128	119	WASI	WASI	WASI
Pitt_0050059	2	21.22	2	R	117	109	121	WASI	WASI	WASI
Pitt_0050060	2	20.34	1	R	126	122	119	WASI	WASI	WASI
Olin_0050102	2	14	1	R	103			WISC_III
Olin_0050104	2	16	1	R	125			WAIS_III
Olin_0050105	2	17	1	R	100			WAIS_III
Olin_0050107	2	21	1	R	132			WAIS_III
Olin_0050111	2	14	1	R	118			WISC_III
Olin_0050112	2	17	1	R	102			WAIS_III
Olin_0050113	2	15	2	R	100			WISC_III
Olin_0050114	2	20	2	R	127			WAIS_III
Olin_0050115	2	23	1	L	135			WAIS_III
Olin_0050116	2	15	1	R	115			WISC_III
Olin_0050117	2	21	1	L	135			WAIS_III
Olin_0050118	1	15	1	R	80			WISC_III			4	14	5	9
Olin_0050119	1	19	2	R	132			WAIS_III			4	8	3	5
Olin_0050121	1	20	1	R	118			WAIS_III			4	17	4	13
Olin_0050122	1	12	1	L	112			WISC_III			3	14	4	10
Olin_0050125	1	24	2	R	-9999			-9999			4	9	5	4
Olin_0050127	1	14	2	R	115			WISC_III			4	11	3	8
Olin_0050128	1	16	1	R	114			WAIS_III			4	15	5	10
Olin_0050129	1	12	1	R	108			WISC_III			3	19	6	13
Olin_0050130	1	18	1	R	129			WAIS_III			4	7	4	3
Olin_0050131	1	21	1	L	71			WAIS_III			4	19	6	13
Olin_0050132	1	16	1	R	-9999			-9999			4	19	6	13
Olin_0050133	1	11	1	R	112			WISC_III			3	20	6	14
Olin_0050134	1	18	1	L	124			WAIS_III			4	12	3	9
Olin_0050136	1	19	1	R	131			WAIS_III			4	12	5	7
OHSU_0050142	1	13.99	1	L	124			WISC_IV_4_SUBTESTS			3	7	1	6	1	1
OHSU_0050143	1	13.79	1	R	130			WISC_IV_4_SUBTESTS			3	14	5	9	3	1
OHSU_0050144	1	10.22	1	R	110			WISC_IV_4_SUBTESTS			3	13	3	10	2	1
OHSU_0050145	1	10.75	1	R	82			WISC_IV_4_SUBTESTS			3	9	3	6	2	1
OHSU_0050146	1	8	1	R	132			WISC_IV_4_SUBTESTS			3	7	3	4	1	1
OHSU_0050147	1	11.35	1	R	128			WISC_IV_4_SUBTESTS			3	4	1	3	2	1
OHSU_0050148	1	12.65	1	R	69.6			WISC_IV_4_SUBTESTS			3	9	2	7	0	1
OHSU_0050149	1	12.32	1	R	107.6			WISC_IV_4_SUBTESTS			3	5	1	4	0	1
OHSU_0050150	1	9.42	1	R	77.2			WISC_IV_4_SUBTESTS			3	14	5	9	1	1
OHSU_0050152	1	9.73	1	R	105.7			WISC_IV_4_SUBTESTS			3	8	2	6	2	1
OHSU_0050153	1	9.72	1	R	100			WISC_IV_4_SUBTESTS			3	11	4	7	3	1
OHSU_0050156	1	15.23	1	R	-9999			WISC_IV_4_SUBTESTS			3	10	2	8	2	1
OHSU_0050157	2	10.5	1	R	104			WISC_IV_4_SUBTESTS
OHSU_0050158	2	11.55	1	R	106			WISC_IV_4_SUBTESTS
OHSU_0050159	2	10.29	1	R	132			WISC_IV_4_SUBTESTS
OHSU_0050160	2	11.45	1	R	112			WISC_IV_4_SUBTESTS
OHSU_0050161	2	9.15	1	R	104			WISC_IV_4_SUBTESTS
OHSU_0050166	2	8.2	1	R	126			WISC_IV_4_SUBTESTS
OHSU_0050167	2	10.08	1	R	115.2			WISC_IV_4_SUBTESTS
OHSU_0050168	2	9.69	1	R	105.7			WISC_IV_4_SUBTESTS
OHSU_0050169	2	11.99	1	R	130			WISC_IV_4_SUBTESTS
OHSU_0050170	2	10.53	1	R	94			WISC_IV_4_SUBTESTS
OHSU_0050171	2	10.64	1	R	120			WISC_IV_4_SUBTESTS
SDSU_0050182	1	16.61	1	R	115	113	114	WASI	WASI	WASI	3	7	3	4	2	0
SDSU_0050183	1	14.14	1	R	139	128	140	WASI	WASI	WASI	3	17	4	13	0	0
SDSU_0050184	1	17.15	1	R	141	147	126	WASI	WASI	WASI	3	7	0	7	2	0
SDSU_0050186	1	12.13	1	R	112	109	110	WASI	WASI	WASI	3	19	6	13	4	0
SDSU_0050187	1	16.48	1	R	113	119	104	WASI	WASI	WASI	4	10	4	6	1	0
SDSU_0050188	1	15.4	1	R	126	116	129	WASI	WASI	WASI	3	12	3	9	3	0
SDSU_0050189	1	16.64	1	R	115	109	117	WASI	WASI	WASI	3	10	7	3	2	0
SDSU_0050190	1	13.99	1	R	124	125	118	WASI	WASI	WASI	3	9	2	7	1	0
SDSU_0050191	1	12.63	1	R	114	125	101	WASI	WASI	WASI	3	10	2	8	2	0
SDSU_0050193	2	14.75	1	R	112	108	114	WASI	WASI	WASI
SDSU_0050194	2	13.35	1	L	110	104	116	WASI	WASI	WASI
SDSU_0050195	2	12.58	1	R	123	111	129	WASI	WASI	WASI
SDSU_0050196	2	12.91	1	R	110	116	103	WASI	WASI	WASI
SDSU_0050197	2	14.98	1	R	109	109	106	WASI	WASI	WASI
SDSU_0050198	2	15.28	1	R	121	117	120	WASI	WASI	WASI
SDSU_0050199	2	15.53	1	R	100	107	92	WASI	WASI	WASI
SDSU_0050200	2	13.88	1	R	108	107	106	WASI	WASI	WASI
SDSU_0050201	2	13.77	2	R	98	106	90	WASI	WASI	WASI
SDSU_0050203	2	16.05	1	L	117	117	114	WASI	WASI	WASI
SDSU_0050204	2	14.86	1	R	100	89	110	WASI	WASI	WASI
SDSU_0050205	2	14.1	2	R	109	105	112	WASI	WASI	WASI
SDSU_0050206	2	8.67	2	R	112	119	103	WASI	WASI	WASI
SDSU_0050207	1	16.06	1	R	81	83	84	WASI	WASI	WASI
SDSU_0050208	2	13.78	2	R	93	103	86	WASI	WASI	WASI
SDSU_0050209	2	16.57	1	L	126	126	120	WASI	WASI	WASI
SDSU_0050210	2	16.6	1	R	123	114	126	WASI	WASI	WASI
SDSU_0050211	2	16.13	1	R	105	112	96	WASI	WASI	WASI
SDSU_0050212	1	13.81	1	L	100	88	112	WASI	WASI	WASI	3	11	5	6	3	0
SDSU_0050213	2	12.38	2	R	88	93	88	WASI	WASI	WASI
SDSU_0050214	2	14.76	1	R	93	87	101	WASI	WASI	WASI
SDSU_0050215	2	16.88	2	R	117	110	120	WASI	WASI	WASI
SDSU_0050216	1	15.6	1	R	100	99	99	WASI	WASI	WASI	4	4	1	3	1	0
SDSU_0050217	2	12.9	1	R	104	100	106	WASI	WASI	WASI
Trinity_0050232	1	23.08	1	R	115	123	103	WASI			4	9
Trinity_0050233	1	20.75	1	R	135	131	131	WASI			4	7
Trinity_0050234	1	15.66	1	R	111	104	117	WASI			4	10
Trinity_0050235	1	15.33	1	R	119	122	111	WASI			4	10
Trinity_0050236	1	19.16	1	R	118	109	123	WASI			4	8
Trinity_0050237	1	21.42	1	R	118	109	116	WASI			4	17
Trinity_0050239	1	17.03	1	R	97	92	102	WASI			4	11
Trinity_0050240	1	15.05	1	R	132	135	121	WASI			4	9
Trinity_0050241	1	17.17	1	R	89	95	87	WASI			4	10
Trinity_0050243	1	13.75	1	R	90	98	88	WISC_IV_4_SUBTESTS			4	9
Trinity_0050245	1	21.58	1	R	72	85	63	WASI			4	12
Trinity_0050246	1	19.5	1	R	105	108	99	WASI			4	16
Trinity_0050247	1	12	1	R	103	99		WASI			4	7
Trinity_0050248	1	13.58	1	R	117	112	117	WISC_IV_4_SUBTESTS			4	15
Trinity_0050249	1	13.83	1	R	98	98	99	WISC_IV_4_SUBTESTS			4	13
Trinity_0050250	1	13.91	1	R	99	99	98	WISC_IV_4_SUBTESTS			4	11
Trinity_0050251	1	17.25	1	R	122	119	119	WASI			4	14
Trinity_0050252	1	15.25	1	R	94	87	102	WASI			4	8
Trinity_0050253	1	18.01	1	R	99	90	106	WASI			4	11
Trinity_0050254	1	19.41	1	R	121	123	114	WASI			4	13
Trinity_0050255	1	14.41	1	R	125	119	126	WASI			4	10
Trinity_0050257	2	14.91	1	R	113	105	120	WASI
Trinity_0050259	2	19.83	1	R	114	118	107	WASI
Trinity_0050260	2	20.33	1	R	116	119	116	WASI
Trinity_0050261	2	20.08	1	R	116	113	116	WASI
Trinity_0050262	2	21.33	1	R	133	127	132	WASI
Trinity_0050263	2	19.08	1	R	117	119	110	WASI
Trinity_0050264	2	25.66	1	R	120	115	120	WASI
Trinity_0050266	2	15.91	1	R	116	118	109	WASI
Trinity_0050267	2	17.5	1	R	116	114	115	WASI
Trinity_0050268	2	14.41	1	R	96	107	86	WASI
Trinity_0050269	2	14.66	1	R	113	110	112	WASI
Trinity_0050270	2	19.33	1	R	99	98	99	WASI
Trinity_0050271	2	19.66	1	R	105	96	114	WASI
UM_1_0050272	1	14.2	1	R	98.5	100	97		DAS_II_SA	DAS_II_SA	3					1
UM_1_0050273	1	16.8	1	R	112.5	109	116		WASI	WASI	4	-9999	-9999	-9999	-9999
UM_1_0050274	1	14.2	1	R	111.5	106	117		WASI	WASI	4	-9999	-9999	-9999	-9999
UM_1_0050275	1	11.5	1	L	85	106	64		PPVT	Ravens	3					1
UM_1_0050276	1	16.8	2	-9999	146.5	145	148		DAS_II_SA	DAS_II_SA	4
UM_1_0050277	1	15.4	1	L	107.5	96	119		WASI	WASI	3					1
UM_1_0050278	1	11.3	2	R	107.5	93	122		PPVT	Ravens	3					1
UM_1_0050280	1	15.6	1	-9999	85	81	89		DAS_II_SA	DAS_II_SA	3					1
UM_1_0050282	1	15.2	1		121	118	124		WASI	WASI	3					1
UM_1_0050283	1	11.2	1	R	97.5	91	104		WISC4	WISC4	3					1
UM_1_0050284	1	11.2	2	R	111	113	109		DAS_II_SA	DAS_II_SA	3					1
UM_1_0050285	1	12.8	2	R	99.5	94	105		PPVT	Ravens	3					1
UM_1_0050287	1	14.4	1	L	96.5	90	103		DAS_II_SA	DAS_II_SA	3					1
UM_1_0050289	1	12.9	1	L	105	100	110		DAS_II_SA	DAS_II_SA	3					1
UM_1_0050290	1	14	1	R	108.5	103	114		DAS_II_SA	DAS_II_SA	3					1
UM_1_0050291	1	13.9	1	R	96	98	94		PPVT	Ravens	3					1
UM_1_0050292	1	12.6	1	R	89.5	91	88		PPVT	Ravens	3					1
UM_1_0050293	1	12.4	1	R	-9999	126	-9999		PPVT	Ravens	3					1
UM_1_0050294	1	12.6	1	R	103	110	96		PPVT	Ravens	3					1
UM_1_0050295	1	11.5	1	R	135	133	137		PPVT	DAS_II_SA	3					1
UM_1_0050297	1	15.9	1	R	125.5	141	110		PPVT	Ravens	3					1
UM_1_0050298	1	12.8	1	R	101	121	81		PPVT	Ravens	3					1
UM_1_0050300	1	9.7	2	R	90	99	81		PPVT	Ravens	3					1
UM_1_0050301	1	16.1	1	L	97	101	93		PPVT	Ravens	3					1
UM_1_0050302	1	10.4	2	R	97	109	85		PPVT	Ravens	3					1
UM_1_0050307	1	9.7	1	Ambi	81.5	87	76		PPVT	Ravens	3					1
UM_1_0050310	1	9.7	1	R	78.5	82	75		PPVT	Ravens	3					1
UM_1_0050314	1	16.1	1	R	126	127	125		PPVT	Ravens	3					1
UM_1_0050315	1	13.4	1	R	118.5	126	111		PPVT	Ravens	3					1
UM_1_0050318	1	9.2	1	L	147.5	180	115		PPVT	Ravens	3					1
UM_1_0050319	1	15	2	R	126	125	127		PPVT	Ravens	3					1
UM_1_0050320	1	18.6	1	R	108	89	127		PPVT	Ravens	3					1
UM_1_0050321	1	18	2	R	98.5	116	81		PPVT	Ravens	3					1
UM_1_0050324	1	13.8	1	R	124.5	136	113		PPVT	Ravens	3					1
UM_1_0050325	1	13.1	1	R	77	95	59		PPVT	Ravens	3					-9999
UM_1_0050326	1	12	1	R	79	88	70		PPVT	Ravens	3					-9999
UM_1_0050327	2	15.3	1	L	111	107	115		PPVT	Ravens
UM_1_0050329	2	17.1	1	R	100	107	93		PPVT	Ravens
UM_1_0050330	2	16.1	1	R	120	147	93		PPVT	Ravens
UM_1_0050331	2	17.2	1	L	-9999	138	-9999		PPVT	Ravens
UM_1_0050332	2	10.4	1	R	103.5	121	86		PPVT	Ravens
UM_1_0050334	2	11	1	R	108	108	108		PPVT	Ravens
UM_1_0050335	2	17.8	1	R	108	120	96		PPVT	Ravens
UM_1_0050336	2	14.3	2	R	108	113	103		PPVT	Ravens
UM_1_0050337	2	11.8	1	R	112	126	98		PPVT	Ravens
UM_1_0050338	2	13.5	2	R	106.5	111	102		PPVT	Ravens
UM_1_0050339	2	18	1	R	-9999	119	-9999		PPVT	Ravens
UM_1_0050340	2	16.1	2	R	110	110	110		PPVT	Ravens
UM_1_0050341	2	18.2	2	R	-9999	123	-9999		PPVT	Ravens
UM_1_0050342	2	12.6	1	R	103.5	107	100		PPVT	Ravens
UM_1_0050343	2	13.8	2	R	124.5	136	113		PPVT	Ravens
UM_1_0050344	2	18.2	1	R	121.5	126	117		PPVT	Ravens
UM_1_0050345	2	17.3	1	R	118.5	122	115		PPVT	Ravens
UM_1_0050346	2	18.9	1	R	115.5	120	111		PPVT	Ravens
UM_1_0050347	2	15.6	1	R	122	129	115		PPVT	Ravens
UM_1_0050348	2	19.2	2	R	112.5	114	111		PPVT	Ravens
UM_1_0050349	2	18.9	1	R	111	116	106		PPVT	Ravens
UM_1_0050350	2	12.4	1	R	109.5	109	110		PPVT	Ravens
UM_1_0050351	2	16.8	1	R	116	107	125		PPVT	Ravens
UM_1_0050352	2	15.5	1	L	113.5	121	106		PPVT	Ravens
UM_1_0050353	2	13.1	2	R	89	96	82		PPVT	Ravens
UM_1_0050355	2	10.9	1	R	127.5	138	117		PPVT	Ravens
UM_1_0050356	2	17.2	2	L	92.5	86	99		PPVT	Ravens
UM_1_0050357	2	9.5	2	R	92.5	103	82		PPVT	Ravens
UM_1_0050358	2	9.8	1	R	99.5	106	93		PPVT	Ravens
UM_1_0050360	2	13.9	1	R	113.5	119	108		PPVT	Ravens
UM_1_0050361	2	18.3	2	-9999	106.5	100	113		PPVT	Ravens
UM_1_0050362	2	11.2	1	L	108	106	110		PPVT	Ravens
UM_1_0050363	2	9.8	1	R	104.5	103	106		PPVT	Ravens
UM_1_0050364	2	10.8	1	R	97	102	92		PPVT	Ravens
UM_1_0050365	2	15.6	1	L	106.5	98	115		PPVT	Ravens
UM_1_0050366	2	8.2	1	-9999	102	114	90		PPVT	Ravens
UM_1_0050367	2	10.8	1	-9999	105	112	98		PPVT	Ravens
UM_1_0050368	2	17.9	1	R	118.5	124	113		PPVT	Ravens
UM_1_0050369	2	14.8	2	R	96.5	97	96		PPVT	Ravens
UM_1_0050370	2	12.8	1	R	93.5	98	89		PPVT	Ravens
UM_1_0050372	2	10.2	1	R	107.5	109	106		PPVT	Ravens
UM_1_0050373	2	17.2	2	R	94	94	94		PPVT	Ravens
UM_1_0050374	2	9.7	2	R	106	120	92		PPVT	Ravens
UM_1_0050375	2	11.6	2	R	123.5	137	110		PPVT	Ravens
UM_1_0050377	2	11.5	1	R	113.5	129	98		PPVT	Ravens
UM_1_0050379	2	14.3	2	R	104	116	92		PPVT	Ravens
UM_2_0050382	2	28.8	1	R	114	115	109	WASI	WASI	WASI
UM_2_0050385	2	17.8	1	R	109	99	119	WASI	WASI	WASI
UM_2_0050386	2	17.8	1	R	129	126	119	WASI	WASI	WASI
UM_2_0050387	2	14	1	R	93.5	98	89		PPVT	RAVENS
UM_2_0050388	2	26.8	1	R	115	108	119	WASI	WASI	WASI
UM_2_0050390	2	14.5	1	R	103.5	107	100		PPVT	RAVENS
UM_2_0050391	2	17.2	1	L	113.5	121	106		PPVT	RAVENS
UM_2_0050397	1	14.7	1	-9999	116	132	100		ppvt	ravens	-9999					1
UM_2_0050399	1	17.4	1	R	104.5	129	80		ppvt	ravens	4					1
UM_2_0050402	1	13.1	1	R	121	117	125		PPVT	Ravens	3					1
UM_2_0050404	1	15.8	1	R	129.5	132	127		PPVT	Ravens	3					1
UM_2_0050405	1	16.6	1	R	94	90	98		PPVT	Ravens	3					1
UM_2_0050406	1	15.2	1	R	90.5	78	103		DAS_II_SA	DAS_II_SA	3					1
UM_2_0050407	1	16.6	2	R	105	107	103		PPVT	Ravens	3					1
UM_2_0050408	1	14.8	1	R	118.5	123	114		PPVT	Ravens	3					1
UM_2_0050410	1	16.1	1	R	110.5	113	108		DAS_II_SA	DAS_II_SA	3					1
UM_2_0050411	1	14	1	R	125.5	126	125		Stanford	Stanford	4					1
UM_2_0050412	1	13.2	1	R	133.5	137	130		PPVT	Ravens	3					1
UM_2_0050413	1	13.1	1	L	114.5	96	133		PPVT	Ravens	3					1
UM_2_0050414	2	13.8	2	R	109	132	86		PPVT	Ravens
UM_2_0050415	2	17.6	1	R	111.5	117	106		PPVT	Ravens
UM_2_0050416	2	14.8	1	R	108.5	114	103		PPVT	Ravens
UM_2_0050417	2	13.3	1	L	121.5	128	115		PPVT	Ravens
UM_2_0050418	2	14.9	1	R	112	109	115		PPVT	Ravens
UM_2_0050419	2	15.8	1	R	111	95	127		PPVT	Ravens
UM_2_0050421	2	15.4	1	R	116	126	106		PPVT	Ravens
UM_2_0050424	2	17.9	1	R	125.5	136	115		PPVT	Ravens
UM_2_0050425	2	16.6	1	R	112	109	115		PPVT	Ravens
UM_2_0050426	2	13.6	1	R	113	115	111		PPVT	Ravens
UM_2_0050427	2	15.8	1	R	96	100	92		PPVT	Ravens
UM_2_0050428	2	15.5	1	R	89.5	98	81		PPVT	Ravens
USM_0050433	2	18.7379	1		100	98	103	WASI	WASI	WASI	3	1	0	1	0
USM_0050434	2	18.2615	1		93	88	99	WASI	WASI	WASI	3	2	1	1	0
USM_0050435	2	16.104	1		100	98	102	WASI	WASI	WASI	3	2	1	1	0
USM_0050436	2	13.8097	1		126	120	125	WASI	WASI	WASI	3	0	0	0	0
USM_0050437	2	14.9432	1		138	139	127	WASI	WASI	WASI	3	2	1	1	0
USM_0050438	2	15.0253	1		97	87	108	WASI	WASI	WASI	3	1	0	1	1
USM_0050439	2	22.601	1		128	130	121	WASI	WASI	WASI	4	0	0	0	0
USM_0050440	2	23.948	1		98	104	90	WASI	WASI	WASI	4	2	2	0	0
USM_0050441	2	27.5975	1		123	118	121	WASI	WASI	WASI	4	2	1	1	0
USM_0050442	2	26.8528	1		127	128	119	WASI	WASI	WASI	4	0	0	0	0
USM_0050443	2	17.0705	1		120	99	122	WASI	WASI	WASI	4	1	1	0	0
USM_0050444	2	24.9884	1		100	106	92	WASI	WASI	WASI	4	1	0	1	0
USM_0050445	2	18.1383	1		128	126	125	WASI	WASI	WASI	3	0	0	0	0
USM_0050446	2	27.3238	1		116	118	111	WASI	WASI	WASI	4	0	0	0	0
USM_0050447	2	12.9391	1		130	132	121	WASI	WASI	WASI	3	4	1	3	0
USM_0050448	2	10.4668	1		144	140	138	WASI	WASI	WASI	3	1	1	0	3
USM_0050449	2	18.2177	1		108	104	111	WASI	WASI	WASI	4	3	1	2	0
USM_0050455	2	31.2827	1		112	111	109	WASI	WASI	WASI	4	0	0	0	0
USM_0050463	2	28.3669	1		121	124	113	WASI	WASI	WASI	4	1	0	1	0
USM_0050466	2	39.2526	1		103	101	106	WAIS_III	WAIS_III	WAIS_III	-9999	-9999	-9999	-9999	-9999
USM_0050467	2	19.7591	1		89	89	90	WAIS_III	WAIS_III	WAIS_III	4	0	0	0	0
USM_0050468	2	39.3949	1		122	127	111	WAIS_III	WAIS_III	WAIS_III	-9999	-9999	-9999	-9999	-9999
USM_0050469	2	28.5613	1		134	130	130	WAIS_III	WAIS_III	WAIS_III	-9999	-9999	-9999	-9999	-9999
USM_0050477	1	20.1807	1		92	95	91	WASI	WASI	WASI	3	11	4	7	0
USM_0050480	1	29.0897	1		127	117	132	WASI	WASI	WASI	4	12	6	6	2
USM_0050482	1	27.4114	1		94	94	92	WASI	WASI	WASI	4	9	4	5	0
USM_0050483	1	21.4346	1		96	76	120	WASI	WASI	WASI	4	12	3	9	0
USM_0050485	1	23.5948	1		132	122	133	WASI	WASI	WASI	4	6	2	4	0
USM_0050486	1	17.7878	1		97	77	120	WASI	WASI	WASI	3	18	7	11	4
USM_0050487	1	25.7972	1		86	77	99	WASI	WASI	WASI	4	14	4	10	1
USM_0050488	1	25.4511	1		100	83	120	WASI	WASI	WASI	4	17	6	11	2
USM_0050490	1	19.6277	1		110	100	119	WASI	WASI	WASI	4	14	4	10	0
USM_0050491	1	26.9487	1		125	122	120	WASI	WASI	WASI	4	10	4	6	0
USM_0050492	1	32.5503	1		126	130	117	WASI	WASI	WASI	4	15	5	10	2
USM_0050493	1	35.7098	1		102	98	106	WASI	WASI	WASI	4	12	4	8	2
USM_0050494	1	37.7769	1		65	55	76	WASI	WASI	WASI	4	17	6	11	1
USM_0050496	1	24.3231	1		129	120	132	WASI	WASI	WASI	4	11	3	8	3
USM_0050497	1	34.4613	1		80	76	89	WASI	WASI	WASI	4	12	4	8	3
USM_0050498	1	21.1307	1		99	118	87	WASI	WASI	WASI	4	14	5	9	1
USM_0050499	1	25.4346	1		113	121	104	WASI	WASI	WASI	4	9	3	6	2
USM_0050500	1	17.2375	1		118	113	119	WASI	WASI	WASI	3	12	5	7	0
USM_0050502	1	32.9582	1		90	101	83	WASI	WASI	WASI	4	10	5	5	2
USM_0050503	1	28.6708	1		80	91	72	WASI	WASI	WASI	4	12	4	8	1
USM_0050504	1	17.6454	1		87	86	92	WASI	WASI	WASI	3	16	4	12	2
USM_0050505	1	33.1828	1		95	86	106	WASI	WASI	WASI	4	14	5	9	0
USM_0050507	1	28.1095	1		97	108	87	WASI	WASI	WASI	4	11	6	5	3
USM_0050514	1	21.4018	1		109	99	119	WASI	WASI	WASI	4	10	4	6	2
USM_0050515	1	15.8522	1		94	71	106	WASI	WASI	WASI	3	16	6	10	3
USM_0050516	1	17.1143	1		107	108	104	WASI	WASI	WASI	3	10	3	7	2
USM_0050518	1	18.6585	1		77	83	75	WASI	WASI	WASI	3	14	6	8	4
USM_0050519	1	16.3778	1		83	78	90	WASI	WASI	WASI	3	14	3	11	2
USM_0050520	1	17.6728	1		76	55	101	WASI	WASI	WASI	3	18	7	11	2
USM_0050521	1	18.4175	1		80	69	99	WASI	WASI	WASI	3	16	5	11	5
USM_0050524	1	12.334	1		83	76	93	WASI	WASI	WASI	3	14	5	9	2
USM_0050525	1	32.8487	1		106	87	128	WASI	WASI	WASI	4	16	6	10	1
USM_0050526	1	50.2231	1		123	118	121	WASI	WASI	WASI	4	18	8	10	0
USM_0050527	1	18.4148	1		93	84	105	WASI	WASI	WASI	2	9	4	5	-9999
USM_0050528	1	11.3539	1		100	90	109	WASI	WASI	WASI	2	12	5	7	1
USM_0050529	1	42.3354	1		128	122	127	WASI	WASI	WASI	4	13	4	9	1
USM_0050530	1	18.245	1		106	120	91	WASI	WASI	WASI	4	13	3	10	0
USM_0050532	1	16.9199	1		84	87	81	WAIS_III	WAIS_III	WAIS_III	4	8	2	6	-9999
Yale_0050551	2	15.92	1	R	94	107	83	DAS_II_SA	DAS_II_SA	DAS_II_SA
Yale_0050552	2	12.75	1	R	106	106	95	DAS_II_SA	DAS_II_SA	DAS_II_SA
Yale_0050553	2	9.75	1	R	127	119	125	DAS_II_SA	DAS_II_SA	DAS_II_SA
Yale_0050554	2	8.67	1	R	99	87	95	DAS_II_SA	DAS_II_SA	DAS_II_SA
Yale_0050555	2	14.42	2	R	131	122	107	DAS_II_SA	DAS_II_SA	DAS_II_SA
Yale_0050556	2	10.67	1	R	78	89	76	DAS_II_SA	DAS_II_SA	DAS_II_SA
Yale_0050557	2	14.25	2	R	92	92	93	DAS_II_SA	DAS_II_SA	DAS_II_SA
Yale_0050558	2	13.75	2	R	113	101	115	DAS_II_SA	DAS_II_SA	DAS_II_SA
Yale_0050559	2	12.25	1	R	123	116	115	DAS_II_SA	DAS_II_SA	DAS_II_SA
Yale_0050560	2	9.25	1	R	111	106	108	DAS_II_SA	DAS_II_SA	DAS_II_SA
Yale_0050561	2	13.33	1	R	110	124	99	DAS_II_SA	DAS_II_SA	DAS_II_SA
Yale_0050562	2	10.83	1	L	114	120	107	DAS_II_SA	DAS_II_SA	DAS_II_SA
Yale_0050563	2	13.92	2	R	137	140	139	DAS_II_SA	DAS_II_SA	DAS_II_SA
Yale_0050564	2	7.66	1	R	140	126	134	DAS_II_SA	DAS_II_SA	DAS_II_SA
Yale_0050566	2	9.66	1	R	107	113	106	DAS_II_SA	DAS_II_SA	DAS_II_SA
Yale_0050567	2	17.83	1	L	80	86	79	DAS_II_SA	DAS_II_SA	DAS_II_SA
Yale_0050568	2	13.92	1	R	92	107	91	DAS_II_SA	DAS_II_SA	DAS_II_SA
Yale_0050569	2	16.66	2	R	89	83	93	DAS_II_SA	DAS_II_SA	DAS_II_SA
Yale_0050570	2	16.66	1	L	88	103	84	DAS_II_SA	DAS_II_SA	DAS_II_SA
Yale_0050571	2	11	1	R	92	91	97	DAS_II_SA	DAS_II_SA	DAS_II_SA
Yale_0050572	2	15.75	2	R	105	126	82	DAS_II_SA	DAS_II_SA	DAS_II_SA
Yale_0050573	2	14.17	1	R	103	92	103	DAS_II_SA	DAS_II_SA	DAS_II_SA
Yale_0050574	2	10.92	1	R	91	103	88	DAS_II_SA	DAS_II_SA	DAS_II_SA
Yale_0050575	2	14	1	R	120	127	114	DAS_II_SA	DAS_II_SA	DAS_II_SA
Yale_0050576	2	8.42	2	R	119	112	120	DAS_II_SA	DAS_II_SA	DAS_II_SA
Yale_0050577	2	15.25	1	R	73	73	77	DAS_II_SA	DAS_II_SA	DAS_II_SA
Yale_0050601	1	14.33	1	L	102	115	104	DAS_II_SA	DAS_II_SA	DAS_II_SA	3					1
Yale_0050603	1	13.25	1	L	76	69	88	DAS_II_SA	DAS_II_SA	DAS_II_SA	3					1
Yale_0050604	1	14.42	2	R	85	79	84	DAS_II_SA	DAS_II_SA	DAS_II_SA	3					1
Yale_0050605	1	16	1	R	121	102	111	DAS_II_SA	DAS_II_SA	DAS_II_SA	3					1
Yale_0050606	1	16.42	1	R	41	42	37	DAS_II_SA	DAS_II_SA	DAS_II_SA	3					1
Yale_0050607	1	17.17	1	R	141	143	120	DAS_II_SA	DAS_II_SA	DAS_II_SA	4	11	-9999	7	1	1
Yale_0050609	1	8.92	1	R	114	117	107	DAS_II_SA	DAS_II_SA	DAS_II_SA	3					1
Yale_0050611	1	11.92	1	R	86	100	87	DAS_II_SA	DAS_II_SA	DAS_II_SA	3					1
Yale_0050612	1	11.83	1	R	121	126	107	DAS_II_SA	DAS_II_SA	DAS_II_SA	3					1
Yale_0050613	1	12.5	1	L	131	141	112	DAS_II_SA	DAS_II_SA	DAS_II_SA	3					1
Yale_0050614	1	17.75	1	R	72	57	67	DAS_II_SA	DAS_II_SA	DAS_II_SA	2					1
Yale_0050616	1	11.83	1	R	93	106	95	DAS_II_SA	DAS_II_SA	DAS_II_SA	3					1
Yale_0050617	1	7.25	1	R	84	82	76	DAS_II_SA	DAS_II_SA	DAS_II_SA	3					1
Yale_0050619	1	16.5	2	R	88	86	94	DAS_II_SA	DAS_II_SA	DAS_II_SA	3					1
Yale_0050620	1	12.75	2	R	114	110	115	DAS_II_SA	DAS_II_SA	DAS_II_SA	3					1
Yale_0050621	1	16.58	2	R	83	111	77	DAS_II_SA	DAS_II_SA	DAS_II_SA	3					1
Yale_0050623	1	13.66	2	R	94	101	86	DAS_II_SA	DAS_II_SA	DAS_II_SA	3					1
Yale_0050624	1	11.08	2	R	90	91	89	DAS_II_SA	DAS_II_SA	DAS_II_SA	3					1
Yale_0050625	1	7	1	L	99	90	98	DAS_II_SA	DAS_II_SA	DAS_II_SA	3					1
Yale_0050626	1	11.08	1	L	61	66	60	DAS_II_SA	DAS_II_SA	DAS_II_SA	3					1
Yale_0050627	1	9.5	2	R	88	103	84	DAS_II_SA	DAS_II_SA	DAS_II_SA	3					1
Yale_0050628	1	14.42	1	R	77	72	75	DAS_II_SA	DAS_II_SA	DAS_II_SA	3					1
CMU_a_0050649	1	22	1	R	127	121	126	WISC	WISC	WISC	4	11	5	6	6	1
CMU_b_0050651	1	39	1	Ambi	116	108	121	WISC	WISC	WISC	4	11	4	7	1	1
CMU_a_0050653	1	30	1	R	134	131	129	WISC	WISC	WISC	4	18	5	13	3	1
CMU_b_0050657	2	21	1	R	120	112	124	WISC	WISC	WISC
CMU_b_0050669	2	30	2	R	126	123	123	WISC	WISC	WISC
Leuven_1_0050682	2	23	1	R	128	118	132	WAIS_III	WAIS_III	WAIS_III
Leuven_1_0050683	2	24	1	R	106	113	96	WAIS_III	WAIS_III	WAIS_III
Leuven_1_0050685	2	23	1	R	112	114	108	WAIS_III	WAIS_III	WAIS_III
Leuven_1_0050686	1	19	1	R	92	88	101	WAIS_III	WAIS_III	WAIS_III
Leuven_1_0050687	2	22	1	R	124	121	117	WAIS_III	WAIS_III	WAIS_III
Leuven_1_0050688	2	21	1	R	98	103	93	WAIS_III	WAIS_III	WAIS_III
Leuven_1_0050689	1	21	1	R	106	115	93	WAIS_III	WAIS_III	WAIS_III
Leuven_1_0050690	1	22	1	R	101	95	111	WAIS_III	WAIS_III	WAIS_III
Leuven_1_0050691	2	22	1	R	146	133	155	WAIS_III	WAIS_III	WAIS_III
Leuven_1_0050692	2	22	1	R	109	112	106	WAIS_III	WAIS_III	WAIS_III
Leuven_1_0050693	1	22	1	R	128	128	120	WAIS_III	WAIS_III	WAIS_III
Leuven_1_0050694	1	19	1	R	109	103	117	WAIS_III	WAIS_III	WAIS_III
Leuven_1_0050695	1	19	1	R	101	126	74	WAIS_III	WAIS_III	WAIS_III
Leuven_1_0050696	1	20	1	R	121	118	119	WAIS_III	WAIS_III	WAIS_III
Leuven_1_0050697	1	19	1	R	101	99	106	WAIS_III	WAIS_III	WAIS_III
Leuven_1_0050698	2	28	1	R	109	107	113	WAIS_III	WAIS_III	WAIS_III
Leuven_1_0050699	2	21	1	R	104	114	92	WAIS_III	WAIS_III	WAIS_III
Leuven_1_0050700	1	23	1	L	128	110	149	WAIS_III	WAIS_III	WAIS_III
Leuven_1_0050701	2	18	1	R	109	131	84	WAIS_III	WAIS_III	WAIS_III
Leuven_1_0050702	1	18	1	R	100	110	88	WAIS_III	WAIS_III	WAIS_III
Leuven_1_0050703	2	29	1	R	108	112	103	WAIS_III	WAIS_III	WAIS_III
Leuven_1_0050704	1	29	1	R	119	121	113	WAIS_III	WAIS_III	WAIS_III
Leuven_1_0050705	1	24	1	R	111	113	107	WAIS_III	WAIS_III	WAIS_III
Leuven_1_0050706	2	22	1	L	134	136	123	WAIS_III	WAIS_III	WAIS_III
Leuven_1_0050707	2	22	1	R	113	121	101	WAIS_III	WAIS_III	WAIS_III
Leuven_1_0050708	1	32	1	R	89	97	84	WAIS_III	WAIS_III	WAIS_III
Leuven_1_0050709	2	25	1	R	116	121	107	WAIS_III	WAIS_III	WAIS_III
Leuven_1_0050710	2	27	1	R	106	106	107	WAIS_III	WAIS_III	WAIS_III
Leuven_1_0050711	1	19	1	R	126	123	121	WAIS_III	WAIS_III	WAIS_III
Leuven_2_0050722	2	13.8	2	L		86	89	WISC_III_DUTCH
Leuven_2_0050723	2	13.8	2	L		97	100	WISC_III_DUTCH
Leuven_2_0050724	2	15.1	1	R		103	106	WISC_III_DUTCH
Leuven_2_0050725	2	14.2	1	L		105	126	WISC_III_DUTCH
Leuven_2_0050726	2	16.6	1	R		130	106	WISC_III_DUTCH
Leuven_2_0050727	2	13.9	1	L->R		122	111	WISC_III_DUTCH
Leuven_2_0050728	2	15.6	1	R		116	109	WISC_III_DUTCH
Leuven_2_0050730	2	12.3	2	R		111	109	WISC_III_DUTCH
Leuven_2_0050731	2	16.2	1	R		124	111	WISC_III_DUTCH
Leuven_2_0050732	2	12.4	1	R		127	120	WISC_III_DUTCH
Leuven_2_0050733	2	14.7	1	R		124	111	WISC_III_DUTCH
Leuven_2_0050735	2	14.3	2	R		103	103	WISC_III_DUTCH
Leuven_2_0050736	2	13.6	2	R		119	111	WISC_III_DUTCH
Leuven_2_0050737	2	12.2	1	R		119	103	WISC_III_DUTCH
Leuven_2_0050738	2	12.8	1	R		124	103	WISC_III_DUTCH
Leuven_2_0050739	2	15.2	1	R		119	103	WISC_III_DUTCH
Leuven_2_0050740	2	12.4	1	R		127	97	WISC_III_DUTCH
Leuven_2_0050741	2	14.2	1	R		119	114	WISC_III_DUTCH
Leuven_2_0050742	2	16.9	1	R		122	103	WISC_III_DUTCH
Leuven_2_0050743	1	14.2	2	R		62	103	WISC_III_DUTCH
Leuven_2_0050745	1	13	1	R		103	86	WISC_III_DUTCH
Leuven_2_0050746	1	13.8	1	R		84	109	WISC_III_DUTCH
Leuven_2_0050747	1	14.2	1	R		84	106	WISC_III_DUTCH
Leuven_2_0050748	1	14.2	1	R		105	106	WISC_III_DUTCH
Leuven_2_0050749	1	15.3	2	L		70	102	WISC_III_DUTCH
Leuven_2_0050751	1	12.1	1	R		124	132	WISC_III_DUTCH
Leuven_2_0050752	1	14.7	1	L		92	117	WISC_III_DUTCH
Leuven_2_0050753	1	14.3	1	R		78	86	WISC_III_DUTCH
Leuven_2_0050754	1	12.3	1	R		97	97	WISC_III_DUTCH
Leuven_2_0050755	1	12.2	1	R		116	83	WISC_III_DUTCH
Leuven_2_0050756	1	14.9	1	R		92	114	WISC_III_DUTCH
Leuven_2_0050757	1	14.3	1	R		70	83	WISC_III_DUTCH
KKI_0050772	2	12.77	1	R	98			WISC_IV_FULL
KKI_0050773	2	10.84	1	R	124			WISC_IV_FULL
KKI_0050774	2	10.64	1	R	124			WISC_IV_FULL
KKI_0050775	2	11	1	R	101			WISC_IV_FULL
KKI_0050776	2	9.3	1	R	102			WISC_IV_FULL
KKI_0050777	2	8.39	1	R	125			WISC_IV_FULL
KKI_0050778	2	9.73	2	R	122			WISC_IV_FULL
KKI_0050779	2	9.41	1	R	105			WISC_IV_FULL
KKI_0050780	2	9.82	2	R	117			WISC_IV_FULL
KKI_0050781	2	9.3	1	R	120			WISC_IV_FULL
KKI_0050782	2	10.18	1	R	108			WISC_IV_FULL
KKI_0050783	2	10.4	2	R	121			WISC_IV_FULL
KKI_0050785	2	10.37	1	Mixed	102			WISC_IV_FULL
KKI_0050786	2	8.75	1	R	112			WISC_IV_FULL
KKI_0050787	2	10.82	1	R	117			WISC_IV_FULL
KKI_0050788	2	10.25	2	R	125			WISC_IV_FULL
KKI_0050789	2	9.31	1	R	114			WISC_IV_FULL
KKI_0050790	2	8.83	2	R	100			WISC_IV_FULL
KKI_0050791	1	10.18	1	R	69			WISC_IV_FULL			3	21	8	13	2	1
KKI_0050792	1	8.2	2	Mixed	130			WISC_IV_FULL			3	12	5	7	5	1
KKI_0050795	1	8.09	2	R	92			WISC_IV_FULL			3	13	4	9	3	1
KKI_0050798	1	10.17	2	Mixed	102			WISC_IV_FULL			3	15	5	10	2	1
KKI_0050799	1	11.14	1	R	84			WISC_IV_FULL			3	16	3	13	5	1
KKI_0050800	1	11.76	1	R	77			WISC_IV_FULL			3	20	6	14	5	1
KKI_0050802	1	8.2	1	R	104			WISC_IV_FULL			3	10	3	7	2	1
KKI_0050803	1	8.45	1	R	88			WISC_IV_FULL			3	8	2	6	3	1
KKI_0050804	1	8.33	1	R	78			WISC_IV_FULL			3	9	2	7	4	1
KKI_0050812	2	9.97	2	R	121			WISC_IV_FULL
KKI_0050814	2	8.46	1	L	108			WISC_IV_FULL
KKI_0050816	2	9.73	1	Mixed	119			WISC_IV_FULL
KKI_0050817	2	9.97	1	Mixed	119			WISC_IV_FULL
KKI_0050818	2	11.79	1	R	98			WISC_IV_FULL
KKI_0050819	2	9.71	1	R	101			WISC_IV_FULL
KKI_0050820	2	8.87	2	R	108			WISC_IV_FULL
KKI_0050821	2	11.17	1	R	114			WISC_IV_FULL
KKI_0050822	2	12.43	1	R	98			WISC_IV_FULL
KKI_0050823	1	11.37	1	R	120			WISC_IV_FULL			3	10	3	7	0	1
KKI_0050824	1	10.29	1	R	109			WISC_IV_FULL			3	14	4	10	6	1
KKI_0050825	1	8.5	1	R	89			WISC_IV_FULL			3	14	5	9	4	1
NYU_0050954	1	14.75	2		78	79	80	WASI	WASI	WASI	3	11	3	8	4	1
NYU_0050955	1	12.64	2		93	96	91	WASI	WASI	WASI	3	14	3	11	3	1
NYU_0050956	1	14.06	2		115	115	110	WASI	WASI	WASI	3	10	2	8	5	1
NYU_0050957	1	14.75	2		79	84	79	WASI	WASI	WASI	3	6	2	4	0	1
NYU_0050958	1	10.23	2		101	109	92	WASI	WASI	WASI	3	7	3	4	1	1
NYU_0050959	1	22.81	2		118	129	104	WASI	WASI	WASI	4	6	2	4	1	1
NYU_0050960	1	38.76	2		114	108	119	WASI	WASI	WASI	4	8	3	5	2	1
NYU_0050961	1	25.02	2		92	89	96	WASI	WASI	WASI	4	10	2	8	2	1
NYU_0050962	1	24.41	2		98	108	88	WASI	WASI	WASI	4	15	3	12	0	1
NYU_0050964	1	12.75	1		106	108	101	WASI	WASI	WASI	3	18	6	12	2	1
NYU_0050965	1	9.25	1		132	119	136	WASI	WASI	WASI	3	7	4	3	0	1
NYU_0050966	1	15.14	1		108	100	115	WASI	WASI	WASI	4	10	3	7	1	1
NYU_0050967	1	9.74	1		76	84	72	WASI	WASI	WASI	3	6	0	6	2	1
NYU_0050968	1	9.95	1		108	106	109	WASI	WASI	WASI	3	10	4	6	1	1
NYU_0050969	1	7.61	1		129	108	146	WASI	WASI	WASI	3	11	4	7	5	1
NYU_0050970	1	8.9	1		99	99	99	WASI	WASI	WASI	3	10	2	8	2	1
NYU_0050972	1	13.95	1		100	100	100	WASI	WASI	WASI	3	13	3	10	2	1
NYU_0050973	1	17.88	1		112	113	108	WASI	WASI	WASI	4	12	5	7	2	1
NYU_0050974	1	11.56	1		90	99	85	WASI	WASI	WASI	3	17	4	13	1	1
NYU_0050976	1	14.65	1		127	117	132	WASI	WASI	WASI	3	7	1	6	1	1
NYU_0050977	1	7.13	1		142	129	145	WASI	WASI	WASI	3	7	4	3	2	1
NYU_0050978	1	9.58	1		142	126	149	WASI	WASI	WASI	3	7	0	7	3	1
NYU_0050979	1	9.37	1		114	99	129	WASI	WASI	WASI	3	14	5	9	3	1
NYU_0050981	1	12.96	1		100	100	99	WASI	WASI	WASI	3	9	3	6	2	1
NYU_0050982	1	9.46	1		119	121	106	WASI	WASI	WASI	3	12	3	9	3	1
NYU_0050983	1	10.48	1		117	132	101	WASI	WASI	WASI	3	9	3	6	1	1
NYU_0050984	1	13.2	1		98	114	83	WASI	WASI	WASI	3	10	3	7	4	1
NYU_0050985	1	13.09	1		90	84	100	WASI	WASI	WASI	3	15	5	10	4	1
NYU_0050986	1	8.53	1		102	108	115	WASI	WASI	WASI	3	13	3	10	2	1
NYU_0050987	1	8.56	1		105	93	118	WASI	WASI	WASI	3	14	5	9	2	1
NYU_0050988	1	14.21	1		112	113	115	WASI	WASI	WASI	3	17	5	12	3	1
NYU_0050989	1	9.78	1		84	77	94	WASI	WASI	WASI	3	21	7	14	6	1
NYU_0050990	1	13.71	1		131	126	129	WASI	WASI	WASI	3	22	8	14	2	1
NYU_0050991	1	10.9	1		100	97	104	WASI	WASI	WASI	3	7	2	5	2	1
NYU_0050992	1	10.66	1		118	106	129	WASI	WASI	WASI	3	14	5	9	4	1
NYU_0050993	1	10.87	1		101	98	105	WASI	WASI	WASI	3	8	2	6	1	1
NYU_0050994	1	15.66	1		102	95	108	WASI	WASI	WASI	4	15	5	10	4	1
NYU_0050995	1	16.74	1		109	98	119	WASI	WASI	WASI	4	5	3	2	2	1
NYU_0050996	1	15.81	1		100	89	112	WASI	WASI	WASI	4	17	5	12	4	1
NYU_0050997	1	16.27	1		123	131	109	WASI	WASI	WASI	4	15	4	11	2	1
NYU_0050998	1	13.04	1		91	92	92	WASI	WASI	WASI	3	19	6	13	7	1
NYU_0050999	1	14.53	1		95	102	88	WASI	WASI	WASI	4	11	3	8	2	1
NYU_0051000	1	13.33	1		78	74	88	WASI	WASI	WASI	3	12	3	9	3	1
NYU_0051001	1	10.71	1		87	85	94	WASI	WASI	WASI	3	8	2	6	0	1
NYU_0051002	1	7.228	1		90	99	84	WASI	WASI	WASI	3	10	3	7	4	1
NYU_0051003	1	8.51	1		120	106	133	WASI	WASI	WASI	3	19	6	13	7	1
NYU_0051006	1	11.11	1		103	101	104	WASI	WASI	WASI	3	10	3	7	3	1
NYU_0051007	1	11.92	1		108	111	103	WASI	WASI	WASI	3	7	2	5	2	1
NYU_0051008	1	12.37	1		128	125	126	WASI	WASI	WASI	3	7	2	5	2	1
NYU_0051009	1	11.03	1		86	88	86	WASI	WASI	WASI	3	12	4	8	4	1
NYU_0051010	1	8.53	1		148	137	147	WASI	WASI	WASI	3	9	2	7	3	1
NYU_0051011	1	8.79	1		104	89	119	WASI	WASI	WASI	3	7	2	5	3	1
NYU_0051012	1	9.79	1		96	88	103	WASI	WASI	WASI	3	10	3	7	3	1
NYU_0051013	1	7.15	1		100	94	107	WASI	WASI	WASI	3	5	1	4	1	1
NYU_0051014	1	11.005	1		106	89	125	WASI	WASI	WASI	3	10	3	7	2	1
NYU_0051015	1	29.98	1		105	105	103	WASI	WASI	WASI	4	8	5	3	2	1
NYU_0051016	1	22.99	1		134	136	124	WASI	WASI	WASI	4	11	4	7	3	1
NYU_0051017	1	22.04	1		137	136	129	WASI	WASI	WASI	4	13	3	10	1	1
NYU_0051018	1	20.25	1		116	115	114	WASI	WASI	WASI	4	8	2	6	2	1
NYU_0051019	1	22.29	1		108	107	109	WASI	WASI	WASI	4	8	2	6	1	1
NYU_0051020	1	28.58	1		107	108	103	WASI	WASI	WASI	4	13	6	7	2	1
NYU_0051021	1	23.66	1		112	120	101	WASI	WASI	WASI	4	8	3	5	0	1
NYU_0051023	1	20.62	1		115	108	119	WASI	WASI	WASI	4	16	5	11	0	1
NYU_0051024	1	39.1	1		98	91	103	WASI	WASI	WASI	4	15	5	10	3	1
NYU_0051025	1	19.64	1		94	81	109	WASI	WASI	WASI	4	17	5	12	1	1
NYU_0051026	1	18.58	1		108	110	103	WASI	WASI	WASI	4	5	3	2	1	1
NYU_0051027	1	22.98	1		102	106	99	WASI	WASI	WASI	4	10	4	6	1	1
NYU_0051028	1	29.18	1		80	73	92	WASI	WASI	WASI	4	18	6	12	1	1
NYU_0051029	1	26.516	1		107	107	110	WASI	WASI	WASI	4	12	4	8	1	1
NYU_0051032	1	7.15	1		93	104	85	WASI	WASI	WASI	3	10	4	6	2	1
NYU_0051033	1	9.98	1		113	102	123	WASI	WASI	WASI	3	18	5	13	6	1
NYU_0051034	1	10.65	1		109	112	103	WASI	WASI	WASI	3	8	3	5	3	1
NYU_0051035	1	10.27	1		100	95	106	WASI	WASI	WASI	3	10	3	7	2	1
NYU_0051036	2	8.04	2		101	102	99	WASI	WASI	WASI
NYU_0051038	2	8.26	2		134	143	117	WASI	WASI	WASI
NYU_0051039	2	8.5	2		136	131	133	WASI	WASI	WASI
NYU_0051040	2	8.52	2		129	132	120	WASI	WASI	WASI
NYU_0051041	2	8.9	2		100	100	99	WASI	WASI	WASI
NYU_0051042	2	8.91	2		125	117	128	WASI	WASI	WASI
NYU_0051044	2	10.86	2		106	99	111	WASI	WASI	WASI
NYU_0051045	2	11.56	2		80	85	79	WASI	WASI	WASI
NYU_0051046	2	11.56	2		103	115	91	WASI	WASI	WASI
NYU_0051047	2	12.1	2		123	119	119	WASI	WASI	WASI
NYU_0051048	2	12.44	2		124	117	126	WASI	WASI	WASI
NYU_0051049	2	13.22	2		104	108	99	WASI	WASI	WASI
NYU_0051050	2	13.25	2		100	99	101	WASI	WASI	WASI
NYU_0051051	2	14.06	2		115	109	119	WASI	WASI	WASI
NYU_0051052	2	14.18	2		117	108	124	WASI	WASI	WASI
NYU_0051053	2	14.38	2		123	119	120	WASI	WASI	WASI
NYU_0051054	2	14.42	2		132	132	124	WASI	WASI	WASI
NYU_0051055	2	15.95	2		113	118	106	WASI	WASI	WASI
NYU_0051056	2	17.31	2		98	103	92	WASI	WASI	WASI
NYU_0051057	2	21.58	2		113	109	114	WASI	WASI	WASI
NYU_0051058	2	22.11	2		112	113	107	WASI	WASI	WASI
NYU_0051059	2	22.76	2		113	113	109	WASI	WASI	WASI
NYU_0051060	2	22.74	2		118	118	114	WASI	WASI	WASI
NYU_0051061	2	27.03	2		109	115	102	WASI	WASI	WASI
NYU_0051062	2	27.76	2		91	98	87	WASI	WASI	WASI
NYU_0051063	2	29.13	2		120	118	118	WASI	WASI	WASI
NYU_0051064	2	7.26	1		119	127	108	WASI	WASI	WASI
NYU_0051065	2	10.52	1		105	111	97	WASI	WASI	WASI
NYU_0051066	2	18.59	1		112	117	105	WASI	WASI	WASI
NYU_0051067	2	23.65	1		116	109	119	WASI	WASI	WASI
NYU_0051068	2	31.78	1		104	104	103	WASI	WASI	WASI
NYU_0051069	2	8.15	1		118	115	117	WASI	WASI	WASI
NYU_0051070	2	7.29	1		109	112	103	WASI	WASI	WASI
NYU_0051071	2	10.69	1		80	92	72	WASI	WASI	WASI
NYU_0051072	2	11.91	1		121	120	117	WASI	WASI	WASI
NYU_0051073	2	12.49	1		126	109	137	WASI	WASI	WASI
NYU_0051074	2	12.81	1		123	117	124	WASI	WASI	WASI
NYU_0051075	2	14.2	1		109	121	96	WASI	WASI	WASI
NYU_0051076	2	16.93	1		124	120	120	WASI	WASI	WASI
NYU_0051077	2	17.3	1		109	113	104	WASI	WASI	WASI
NYU_0051078	2	6.47	1		114	113	111	WASI	WASI	WASI
NYU_0051079	2	7.19	1		129	120	131	WASI	WASI	WASI
NYU_0051080	2	8.01	1		110	117	102	WASI	WASI	WASI
NYU_0051081	2	8.82	1		98	88	108	WASI	WASI	WASI
NYU_0051082	2	8.88	1		119	127	108	WASI	WASI	WASI
NYU_0051083	2	8.93	1		100	91	109	WASI	WASI	WASI
NYU_0051084	2	9.23	1		118	127	106	WASI	WASI	WASI
NYU_0051085	2	9.81	1		101	109	93	WASI	WASI	WASI
NYU_0051086	2	10.46	1		119	118	116	WASI	WASI	WASI
NYU_0051087	2	10.52	1		111	102	119	WASI	WASI	WASI
NYU_0051088	2	10.73	1		121	120	117	WASI	WASI	WASI
NYU_0051089	2	10.76	1		138	131	135	WASI	WASI	WASI
NYU_0051090	2	11.03	1		107	105	107	WASI	WASI	WASI
NYU_0051091	2	11.32	1		142	141	133	WASI	WASI	WASI
NYU_0051093	2	11.69	1		116	113	116	WASI	WASI	WASI
NYU_0051094	2	12.1	1		107	112	99	WASI	WASI	WASI
NYU_0051095	2	12.23	1		123	134	106	WASI	WASI	WASI
NYU_0051096	2	13.18	1		101	95	106	WASI	WASI	WASI
NYU_0051097	2	13.583	1		126	126	119	WASI	WASI	WASI
NYU_0051098	2	13.628	1		134	131	129	WASI	WASI	WASI
NYU_0051099	2	13.72	1		87	93	86	WASI	WASI	WASI
NYU_0051100	2	14.36	1		91	102	83	WASI	WASI	WASI
NYU_0051101	2	14.425	1		104	116	92	WASI	WASI	WASI
NYU_0051102	2	14.653	1		110	119	100	WASI	WASI	WASI
NYU_0051103	2	14.66	1		126	115	132	WASI	WASI	WASI
NYU_0051104	2	15.27	1		104	96	110	WASI	WASI	WASI
NYU_0051105	2	15.284	1		83	80	89	WASI	WASI	WASI
NYU_0051106	2	15.42	1		85	108	67	WASI	WASI	WASI
NYU_0051107	2	15.53	1		107	112	99	WASI	WASI	WASI
NYU_0051109	2	16.13	1		109	109	106	WASI	WASI	WASI
NYU_0051110	2	16.28	1		125	122	120	WASI	WASI	WASI
NYU_0051111	2	16.55	1		113	114	109	WASI	WASI	WASI
NYU_0051112	2	19.228	1		129	127	125	WASI	WASI	WASI
NYU_0051113	2	22.38	1		109	113	103	WASI	WASI	WASI
NYU_0051114	2	22.48	1		123	122	118	WASI	WASI	WASI
NYU_0051116	2	25.34	1		115	109	118	WASI	WASI	WASI
NYU_0051117	2	28.203	1		103	104	102	WASI	WASI	WASI
NYU_0051118	2	29.02	1		122	115	124	WASI	WASI	WASI
NYU_0051121	2	10.74	1		113	103	121	WASI	WASI	WASI
NYU_0051122	2	11.92	1		111	102	119	WASI	WASI	WASI
NYU_0051123	2	12.07	1		130	126	128	WASI	WASI	WASI
NYU_0051124	2	12.67	1		124	121	120	WASI	WASI	WASI
NYU_0051126	2	16.31	1		81	83	83	WASI	WASI	WASI
NYU_0051128	2	16.88	1		125	121	123	WASI	WASI	WASI
NYU_0051129	2	17.7	1		102	111	92	WASI	WASI	WASI
NYU_0051130	2	19.13	1		107	97	117	WASI	WASI	WASI
NYU_0051131	2	19.73	1		119	112	123	WASI	WASI	WASI
Trinity_0051132	2	24.83	1	R	119	113	121	WASI
Trinity_0051133	2	12.04	1	R	91	100	84	WASI
Trinity_0051134	2	16.83	1	R	89	81	101	WASI
Trinity_0051135	2	13.75	1	R	101	95	108	WASI
Trinity_0051137	2	13.25	1	R	131	137	120	WASI
Trinity_0051138	2	12.66	1	R	99	94	103	WASI
Trinity_0051139	2	19.5	1	R	112	115	112	WASI
Trinity_0051140	2	15.75	1	R	128	132	121	WASI
Trinity_0051141	2	15.91	1	R	97	91	102	WASI
Trinity_0051142	2	14.91	1	R	104	101	105	WASI
NYU_0051146	2	20.02	1		106	96	116	WASI	WASI	WASI
NYU_0051147	2	20.04	1		129	129	111	WASI	WASI	WASI
NYU_0051148	2	20.3	1		107	108	104	WASI	WASI	WASI
NYU_0051149	2	20.56	1		113	107	118	WASI	WASI	WASI
NYU_0051150	2	22.77	1		132	130	127	WASI	WASI	WASI
NYU_0051151	2	23.08	1		122	121	117	WASI	WASI	WASI
NYU_0051152	2	23.35	1		139	140	129	WASI	WASI	WASI
NYU_0051153	2	26.17	1		114	117	108	WASI	WASI	WASI
NYU_0051154	2	30.08	1		104	103	104	WASI	WASI	WASI
NYU_0051155	2	30.78	1		104	106	100	WASI	WASI	WASI
NYU_0051156	2	21.15	1		120	118	119	WASI	WASI	WASI
Stanford_0051160	1	7.9336	1	R	98	97	99	WASI	WASI	WASI	3	7	2	5		1
Stanford_0051162	1	8.9199	2	L	111	106	116	WASI	WASI	WASI	3	9	2	7		1
Stanford_0051163	1	9.0821	1	R	137	137	128	WASI	WASI	WASI	3	13	4	9		1
Stanford_0051164	1	8.4216	2	Ambi	105	88	124	WASI	WASI	WASI	3	9	2	7		1
Stanford_0051165	1	11.8433	1	R	78	72	89	WASI	WASI	WASI	3	13	6	7		1
Stanford_0051167	1	11.8789	2	R	98	96	99	WASI	WASI	WASI	3	8	3	5		1
Stanford_0051168	1	11.2628	1	L	112	108	114	WASI	WASI	WASI	3	16	5	11		1
Stanford_0051169	1	9.7775	1	L	127	131	117	WASI	WASI	WASI	3	10	2	8		1
Stanford_0051170	1	10.8652	2	R	97	86	109	WASI	WASI	WASI	3	16	5	11		1
Stanford_0051171	1	12.9363	1	R	141	143	129	WASI	WASI	WASI	3	15	5	10		1
Stanford_0051172	1	8.7912	1	R	127	149	101	WASI	WASI	WASI	3	11	3	8		1
Stanford_0051173	1	7.5284	1	R	124	113	129	WASI	WASI	WASI	3	10	2	8		1
Stanford_0051174	1	9.9473	1	R	114	106	119	WASI	WASI	WASI	3	7	3	4		1
Stanford_0051175	1	8.5804	1	R	107	99	111	WASI	WASI	WASI	3	14	5	9		1
Stanford_0051177	1	11.6982	1	R	113	117	106	WASI	WASI	WASI	3	14	4	10		1
Stanford_0051178	1	11.4326	1	R	123	121	118	WASI	WASI	WASI	3	9	3	6		1
Stanford_0051179	1	11.6543	1	R	97	101	93	WASI	WASI	WASI	3	12	3	9		1
Stanford_0051180	2	7.7502	2	R	136	144	119	WASI	WASI	WASI
Stanford_0051181	2	9.3149	1	R	121	122	115	WASI	WASI	WASI
Stanford_0051182	2	10.6927	1	R	93	88	99	WASI	WASI	WASI
Stanford_0051183	2	8.2656	1	R	98	103	93	WASI	WASI	WASI
Stanford_0051184	2	9.1068	2	R	124	98	145	WASI	WASI	WASI
Stanford_0051185	2	8.2464	1	R	119	107	129	WASI	WASI	WASI
Stanford_0051186	2	8.3203	1	R	98	88	107	WASI	WASI	WASI
Stanford_0051187	2	8.3313	1	R	105	115	93	WASI	WASI	WASI
Stanford_0051188	2	8.9747	2	R	80	83	81	WASI	WASI	WASI
Stanford_0051189	2	9.2081	1	R	123	136	105	WASI	WASI	WASI
Stanford_0051190	2	8.9363	1	Ambi	123	107	135	WASI	WASI	WASI
Stanford_0051191	2	9.7201	1	R	79	67	99	WASI	WASI	WASI
Stanford_0051192	2	10.2218	2	R	124	130	112	WASI	WASI	WASI
Stanford_0051193	2	9.5202	1	R	122	132	107	WASI	WASI	WASI
Stanford_0051194	2	12.3477	1	R	118	106	129	WASI	WASI	WASI
Stanford_0051196	2	11.8816	1	R	117	131	101	WASI	WASI	WASI
Stanford_0051197	2	12.4298	1	R	113	118	106	WASI	WASI	WASI
Stanford_0051198	2	12.2546	1	Ambi	114	109	115	WASI	WASI	WASI
Stanford_0051199	2	12.3833	1	R	125	125	119	WASI	WASI	WASI
UCLA_1_0051205	1	17.94	1	R	102	105	99	WAIS	WAIS	WAIS	3	2	0	2	0	1
UCLA_1_0051206	1	15.78	1	R	102	98	104	WISC_IV_FULL	WISC_IV_FULL	WISC_IV_FULL	3	12	2	10	0	1
UCLA_1_0051208	1	16.98	1	L	113	116	104	WISC_IV_FULL	WISC_IV_FULL	WISC_IV_FULL	3	9	2	7	0	1
UCLA_1_0051210	1	16.56	1	R	92	99	91	WISC_IV_FULL	WISC_IV_FULL	WISC_IV_FULL	3	7	2	5	1	1
UCLA_1_0051211	1	11.27	1	R	94	102	94	WISC_IV_FULL	WISC_IV_FULL	WISC_IV_FULL	3	7	2	5	2	1
UCLA_1_0051212	1	15.66	1	L	100	100	97	WISC_IV_FULL	WISC_IV_FULL	WISC_IV_FULL	3	11	4	7	2	1
UCLA_1_0051214	1	10.41	1	R	109	102	108	WISC_IV_FULL	WISC_IV_FULL	WISC_IV_FULL	3	11	2	9	0	1
UCLA_1_0051216	1	10.54	1	L	107	89	112	WISC_IV_FULL	WISC_IV_FULL	WISC_IV_FULL	3	10	2	8	0	1
UCLA_1_0051217	1	15.22	1	R	104	132	89	WISC_IV_FULL	WISC_IV_FULL	WISC_IV_FULL	3	14	5	9	0	1
UCLA_1_0051218	1	16.87	1	R	111	118	103	WASI	WASI	WASI	3	11	5	6	2	1
UCLA_1_0051220	1	14.74	1	R	99	121	90	WISC_IV_FULL	WISC_IV_FULL	WISC_IV_FULL	3	4	2	2	2	1
UCLA_1_0051221	1	14.58	1	R	75	98	73	WISC_IV_FULL	WISC_IV_FULL	WISC_IV_FULL	3	10	3	7	3	1
UCLA_1_0051222	1	11.81	1	R	113	114	106	WISC_IV_FULL	WISC_IV_FULL	WISC_IV_FULL	3	12	3	9	1	1
UCLA_1_0051223	1	13.31	1	R	119	96	121	WISC_IV_FULL	WISC_IV_FULL	WISC_IV_FULL	3	16	5	11	0	1
UCLA_1_0051224	1	12.99	1	R	112	105	119	WISC_IV_FULL	WISC_IV_FULL	WISC_IV_FULL	3	7	2	5	0	1
UCLA_1_0051225	1	12.33	1	R	111	119	102	WISC_IV_FULL	WISC_IV_FULL	WISC_IV_FULL	3	5	1	4	1	1
UCLA_1_0051226	1	9.26	2	R	102	99	104	WASI	WASI	WASI	2	14	5	9	1	1
UCLA_1_0051229	1	14.59	1	R	95	115	77	WASI	WASI	WASI	3	9	3	6	2	1
UCLA_1_0051230	1	17.53	2	R	127	132	116	WISC_IV_FULL	WISC_IV_FULL	WISC_IV_FULL	4	3	1	2	0	1
UCLA_1_0051234	1	10.91	1	R	87	93	89	WISC_IV_FULL	WISC_IV_FULL	WISC_IV_FULL	3	14	4	10	2	1
UCLA_1_0051235	1	10.67	1	R	132	130	122	WISC_IV_FULL	WISC_IV_FULL	WISC_IV_FULL	3	15	5	10	7	1
UCLA_1_0051236	1	12.42	1	R	89	85	94	WISC_IV_FULL	WISC_IV_FULL	WISC_IV_FULL	3	10	3	7	2	1
UCLA_1_0051237	1	17.4	1	R	100	112	94	WAIS	WAIS	WAIS	4	9	4	5	0	1
UCLA_1_0051239	1	13.67	1	R	86	98	83	WISC_IV_FULL	WISC_IV_FULL	WISC_IV_FULL	3	10	2	8	5	1
UCLA_1_0051240	1	14.96	1	R	121	106	120	WISC_IV_FULL	WISC_IV_FULL	WISC_IV_FULL	3	14	5	9	1	1
UCLA_1_0051241	1	10.9	1	R	95	87	105	WASI	WASI	WASI	3	13	4	9	2	1
UCLA_1_0051248	1	13.5	1	R	110	99	110	WISC_IV_FULL	WISC_IV_FULL	WISC_IV_FULL	3	14	5	9	0	1
UCLA_1_0051249	1	8.49	1	R	107	112	103	WISC_IV_FULL	WISC_IV_FULL	WISC_IV_FULL	3	17	6	11	1	1
UCLA_1_0051250	2	14.88	1	R	110	108	110	WASI	WASI	WASI
UCLA_1_0051251	2	12.36	1	R	96	86	107	WASI	WASI	WASI
UCLA_1_0051252	2	10.99	1	R	116	118	110	WASI	WASI	WASI
UCLA_1_0051253	2	11.8	1	L	109	108	110	WASI	WASI	WASI
UCLA_1_0051254	2	14.44	1	L	113	107	117	WASI	WASI	WASI
UCLA_1_0051255	2	14.8	1	R	88	88	93	WISC_IV_FULL	WISC_IV_FULL	WISC_IV_FULL
UCLA_1_0051256	2	15.04	1	R	108	109	106	WASI	WASI	WASI
UCLA_1_0051257	2	13.38	1	R	106	105	105	WASI	WASI	WASI
UCLA_1_0051260	2	13.66	1	R	95	117	76	WASI	WASI	WASI
UCLA_1_0051261	2	17.79	1	R	95	100	90	WASI	WASI	WASI
UCLA_1_0051262	2	11.56	1	R	97	97	96	WASI	WASI	WASI
UCLA_1_0051264	2	13.46	2	R	107	109	102	WASI	WASI	WASI
UCLA_1_0051265	2	15.92	1	R	108	108	106	WASI	WASI	WASI
UCLA_1_0051266	2	14.03	1	R	108	107	108	WASI	WASI	WASI
UCLA_1_0051267	2	11.25	2	R	118	119	112	WASI	WASI	WASI
UCLA_1_0051268	2	17.78	1	R	105	99	109	WASI	WASI	WASI
UCLA_1_0051269	2	14.29	1	R	94	95	95	WASI	WASI	WASI
UCLA_1_0051271	2	12.09	1	R	113	121	102	WASI	WASI	WASI
UCLA_1_0051272	2	13.41	1	R	84	94	77	WASI	WASI	WASI
UCLA_1_0051273	2	12.68	1	R	104	109	98	WASI	WASI	WASI
UCLA_1_0051275	2	15.74	1	R	106	109	99	WASI	WASI	WASI
UCLA_1_0051276	2	13.85	1	R	105	98	109	WASI	WASI	WASI
UCLA_1_0051277	2	12.01	1	R	126	119	128	WASI	WASI	WASI
UCLA_1_0051279	2	13.82	2	R	106	99	109	WASI	WASI	WASI
UCLA_1_0051280	2	9.5	1	R	109	123	96	WASI	WASI	WASI
UCLA_1_0051281	2	11.83	1	R	108	115	100	WASI	WASI	WASI
UCLA_1_0051282	2	12.73	2	R	91	88	96	WASI	WASI	WASI
UCLA_2_0051291	1	16.47	1	R	86	83	91	WISC_IV_FULL	WISC_IV_FULL	WISC_IV_FULL	4	11	3	8	1	1
UCLA_2_0051293	1	13.08	1	R	92	102	90	WISC_IV_FULL	WISC_IV_FULL	WISC_IV_FULL	3	16	4	12	6	1
UCLA_2_0051294	1	11.7	1	R	87	89	90	WISC_IV_FULL	WISC_IV_FULL	WISC_IV_FULL	3	9	1	8	2	1
UCLA_2_0051295	1	10.04	1	L	108	95	120	WASI	WASI	WASI	3	14	4	10	2	1
UCLA_2_0051298	1	10.57	1	R	118	104	132	WASI	WASI	WASI	3	15	5	10	3	1
UCLA_2_0051301	1	13.28	1	R	91	108	86	WISC_IV_FULL	WISC_IV_FULL	WISC_IV_FULL	3	15	4	11	4	1
UCLA_2_0051302	1	10.85	1	R	87	75	97	WISC_IV_FULL	WISC_IV_FULL	WISC_IV_FULL	3	15	5	10	2	1
UCLA_2_0051303	2	13	2	R	99	95	103	WASI	WASI	WASI
UCLA_2_0051305	2	12.64	2	R	102	105	99	WASI	WASI	WASI
UCLA_2_0051306	2	11.66	1	R	119	115	119	WASI	WASI	WASI
UCLA_2_0051307	2	12.15	1	R	128	127	124	WASI	WASI	WASI
UCLA_2_0051308	2	9.79	1	R	124	125	118	WASI	WASI	WASI
UCLA_2_0051309	2	11.9	1	R	107	116	97	WASI	WASI	WASI
UCLA_2_0051311	2	11.95	1	R	103	96	109	WASI	WASI	WASI
UCLA_2_0051312	2	12.9	1	R	123	123	116	WASI	WASI	WASI
UCLA_2_0051313	2	13.36	1	R	112	112	109	WASI	WASI	WASI
UCLA_2_0051314	2	13.12	1	R	97	106	89	WASI	WASI	WASI
UCLA_2_0051315	2	13.63	1	R	118	115	117	WASI	WASI	WASI
UCLA_2_0051316	2	12.66	1	L	94	87	103	WASI	WASI	WASI
UCLA_2_0051317	1	12.82	1	R	102	99	103	WASI	WASI	WASI
MaxMun_a_0051318	1	19	1	R	93			WST
MaxMun_a_0051319	1	33	1	R	118			WST
MaxMun_a_0051321	1	45	2	R	129			WST
MaxMun_b_0051322	1	29	1	L	122			WST
MaxMun_b_0051323	1	30	1	R	118			WST
MaxMun_b_0051324	1	52	1	R	133			WST
MaxMun_b_0051325	1	32	2	L	110			WST
MaxMun_b_0051326	1	42	1	R	114			WST
MaxMun_b_0051327	1	58	1	R	129			WST
MaxMun_c_0051328	1	22	1	R	114		122	WST		RAVENS
MaxMun_d_0051329	1	18	1	R	95		106	WST		RAVENS
MaxMun_d_0051330	1	45	1	R	-9999		99	-9999		RAVENS
MaxMun_d_0051331	1	35	1	R	-9999		119	-9999		RAVENS
MaxMun_c_0051332	2	23	1	R	125		126	WST		RAVENS
MaxMun_c_0051333	2	24	1	R	99		89	WST		RAVENS
MaxMun_c_0051334	2	27	1	R	104		111	WST		RAVENS
MaxMun_c_0051335	2	23	1	R	122		126	WST		RAVENS
MaxMun_c_0051336	2	26	1	R	114		114	WST		RAVENS
MaxMun_c_0051338	2	30	1	R	110		122	WST		RAVENS
MaxMun_c_0051339	2	29	1	R	110		109	WST		RAVENS
MaxMun_c_0051340	2	29	1	R	110		83	WST		RAVENS
MaxMun_c_0051342	2	23	1	R	107		102	WST		RAVENS
MaxMun_c_0051343	2	30	1	R	118		122	WST		RAVENS
MaxMun_c_0051344	2	22	1	R	118		96	WST		RAVENS
MaxMun_c_0051345	2	35	1	R	107		122	WST		RAVENS
MaxMun_c_0051346	2	25	1	R	118		104	WST		RAVENS
MaxMun_c_0051347	2	24	1	R	129		126	WST		RAVENS
MaxMun_d_0051349	1	11	1	R	105			HAWIK_IV			3	14	3	11	-9999	0
MaxMun_d_0051351	1	11	1	R	79			HAWIK_IV			-9999	-9999	-9999	-9999	-9999	-9999
MaxMun_d_0051355	1	11	1	R	122			HAWIK_IV			3	7	1	6	-9999	0
MaxMun_d_0051356	2	10	1	R	129			HAWIK_IV
MaxMun_d_0051357	2	11	1	R	110			HAWIK_IV
MaxMun_d_0051360	2	7	1	R	98			HAWIK_IV
MaxMun_a_0051362	2	33	1	R	114			WST
MaxMun_a_0051363	2	32	1	R	112			WST
MaxMun_a_0051364	2	26	1	R	122			WST
MaxMun_a_0051365	2	23	1	R	105			WST
MaxMun_a_0051369	2	32	1	R	96			WST
MaxMun_a_0051370	2	32	2	R	95			WST
MaxMun_a_0051373	2	46	1	R	119			WST
Caltech_0051456	1	55.4	1	R	126	118	128	WASI	WASI	WASI	4	9	2	7	2	1
Caltech_0051457	1	22.9	1	Ambi	107	119	93	WASI	WASI	WASI	4	8	3	5	1	1
Caltech_0051458	1	39.2	1	R	93	80	108	WASI	WASI	WASI	4	20	6	14	2	1
Caltech_0051459	1	22.8	1	R	106	94	118	WASI	WASI	WASI	4	12	4	8	0	1
Caltech_0051460	1	34.6	2	Ambi	133	135	122	WASI	WASI	WASI	4	13	4	9	1	1
Caltech_0051461	1	37.7	1	R	99	111	84	WASI	WASI	WASI	4	9	3	6	3	1
Caltech_0051462	1	20.2	2	R	107	102	110	WASI	WASI	WASI	4	21	7	14	3	1
Caltech_0051463	1	20.2	2	R	102	101	103	WASI	WASI	WASI	4	20	7	13	3	1
Caltech_0051464	1	20.9	1	Ambi	101	118	109	WASI	WASI	WASI	4	12	5	7	1	1
Caltech_0051465	1	20.2	1	R	96	99	93	WASI	WASI	WASI	4	14	5	9	1	1
Caltech_0051466	1	27.6	1	Ambi	106	111	99	WAIS	WAIS	WAIS	4	17	6	11	0	1
Caltech_0051467	1	23.4	1	R	93	89	99	WISC	WISC	WISC	4	10	3	7	0	1
Caltech_0051468	1	20.1	1	R	100	89	109	WASI	WASI	WASI	4	10	4	6	4	1
Caltech_0051469	1	45.1	1	R	104	109	96	WASI	WASI	WASI	4	9	2	7	1	1
Caltech_0051470	1	29.1	1	R	124	127	115	WASI	WASI	WASI	4	8	3	5	3	1
Caltech_0051471	1	22.4	2	R	125	123	119	WASI	WASI	WASI	4	7	3	4	3	1
Caltech_0051472	1	17.5	1	Ambi	125	123	119	WASI	WASI	WASI	4	14	3	11	0	1
Caltech_0051473	1	21.2	1	R	-9999	-9999	-9999	WASI	WASI	WASI	4	20	7	13	3	1
Caltech_0051474	1	20.9	1	R	100	90	109	WASI	WASI	WASI	4	16	6	10	3	1
Caltech_0051476	2	39.3	1	R	123	127	112	WASI	WASI	WASI
Caltech_0051477	2	42.5	1	R	97	85	109	WASI	WASI	WASI
Caltech_0051478	2	19.7	1	R	116	117	116	WASI	WASI	WASI
Caltech_0051479	2	20	2	R	111	110	109	WASI	WASI	WASI
Caltech_0051480	2	20.8	2	R	112	109	110	WASI	WASI	WASI
Caltech_0051481	2	27.9	1	R	117	133	99	WASI	WASI	WASI
Caltech_0051482	2	21.1	2	R	103	108	96	WASI	WASI	WASI
Caltech_0051483	2	20.9	1	Ambi	124	127	115	WASI	WASI	WASI
Caltech_0051484	2	23.6	1	R	128	135	115	WASI	WASI	WASI
Caltech_0051485	2	23.9	1	R	123	113	127	WASI	WASI	WASI
Caltech_0051486	2	22	1	Ambi	134	131	129	WASI	WASI	WASI
Caltech_0051487	2	17	1	R	113	106	119	WASI	WASI	WASI
Caltech_0051488	2	23.3	1	L	107	106	106	WASI	WASI	WASI
Caltech_0051489	2	34.1	1	R	111	118	102	WASI	WASI	WASI
Caltech_0051490	2	44.1	1	R	108	107	108	WASI	WASI	WASI
Caltech_0051491	2	56.2	1	R	120	109	128	WASI	WASI	WASI
Caltech_0051492	2	18.7	1	Ambi	117	119	110	WASI	WASI	WASI
Caltech_0051493	2	29.2	2	R	102	101	103	WASI	WASI	WASI
SBL_0051557	2	26	1		-9999	-9999	-9999
SBL_0051558	2	27	1		-9999	-9999	-9999
SBL_0051559	2	27	1		-9999	-9999	-9999
SBL_0051560	2	27	1		-9999	-9999	-9999
SBL_0051561	2	36	1		-9999	-9999	-9999
SBL_0051562	2	37	1		-9999	-9999	-9999
SBL_0051563	2	38	1		-9999	-9999	-9999
SBL_0051564	2	39	1		-9999	-9999	-9999
SBL_0051565	2	39	1		-9999	-9999	-9999
SBL_0051566	2	41	1		-9999	-9999	-9999
SBL_0051567	2	34	1		-9999	-9999	-9999
SBL_0051570	2	42	1		-9999	-9999	-9999
SBL_0051571	1	22	1		-9999	101	110		GIT	GIT	4	8	4	4	-9999	0
SBL_0051572	1	28	1		-9999	93	110		GIT	GIT	4	7	2	5	-9999	0
SBL_0051573	1	30	1	L	-9999	108	120		GIT	GIT	4	8	3	5	-9999	0
SBL_0051574	1	30	1		-9999	105	121		GIT	GIT	4	11	5	6	-9999	0
SBL_0051576	1	31	1		-9999	-9999	-9999				-9999	-9999	-9999	-9999	-9999
SBL_0051577	1	31	1		-9999	-9999	-9999				-9999	-9999	-9999	-9999	-9999
SBL_0051578	1	33	1		125	129	113	WAIS_III	WAIS_III	WAIS_III	-9999	-9999	-9999	-9999	-9999
SBL_0051579	1	41	1		110			GIT			-9999	-9999	-9999	-9999	-9999
SBL_0051580	1	42	1		-9999	117	121		GIT	GIT	4	9	3	6	-9999	0
SBL_0051581	1	64	1		120	119	116	WAIS_III	WAIS_III	WAIS_III	-9999	-9999	-9999	-9999	-9999
SBL_0051582	1	31	1		-9999	116	121		GIT	GIT	4	9	2	7	-9999	0
SBL_0051583	1	35	1		95	105	84	WAIS_III	WAIS_III	WAIS_III	-9999	-9999	-9999	-9999	-9999
SBL_0051584	1	49	1		-9999	133	135		GIT	GIT	4	12	4	8	-9999	0
SBL_0051585	1	27	1		96	99	106	WAIS_III	WAIS_III	WAIS_III	-9999	-9999	-9999	-9999	-9999
MaxMun_a_0051606	1	29	2	R	118			WST
MaxMun_a_0051607	1	26	1	R	110			WST
