# Supplementary material for: Understanding the Role of Connectivity Dynamics of Resting-State Functional MRI in the Diagnosis of Autism Spectrum Disorder: A Comprehensive Study
Source: Bioengineering (Basel). 2023 Jan 2;10(1):56. doi: 10.3390/bioengineering10010056 (PMC9855190; doi:10.3390/bioengineering10010056)
Supplement: Supplementary file 1 [file bioengineering-10-00056-s001.zip › S2.xlsx]

## Sheet: Dynamic Connectivity - AAL
	* This table provides an average +- standard deviation across the 5 folds of each best-model for each featureselection - classifier pair
	* Each row is feature selection kernel, each column is a machine learning classifier
	this Tab: For Dynamic Functional connectivity Representation || AAL atlas
filt_global_rois_aal
	lr	lsvm	rf	svm	nn	lgbm
lgbm	0.82 +/- 0.01	0.81 +/- 0.02	0.77 +/- 0.04	0.82 +/- 0.01	0.82 +/- 0.02	0.82 +/- 0.02
rf	0.86 +/- 0.02	0.84 +/- 0.03	0.65 +/- 0.02	0.84 +/- 0.03	0.83 +/- 0.04	0.67 +/- 0.03
lr	0.90 +/- 0.04	0.89 +/- 0.03	0.65 +/- 0.02	0.88 +/- 0.03	0.86 +/- 0.05	0.65 +/- 0.03
lsvm	0.91 +/- 0.02	0.91 +/- 0.02	0.65 +/- 0.02	0.91 +/- 0.03	0.90 +/- 0.02	0.66 +/- 0.05
filt_noglobal_rois_aal
	lr	lsvm	svm	nn	lgbm	rf
lgbm	0.81 +/- 0.04	0.80 +/- 0.04	0.79 +/- 0.04	0.81 +/- 0.04	0.74 +/- 0.05
rf	0.77 +/- 0.03	0.76 +/- 0.03	0.77 +/- 0.02	0.77 +/- 0.02	0.68 +/- 0.02	0.67 +/- 0.03
lr	0.83 +/- 0.02	0.83 +/- 0.03	0.83 +/- 0.02	0.82 +/- 0.04	0.68 +/- 0.04	0.68 +/- 0.03
lsvm	0.84 +/- 0.02	0.85 +/- 0.02	0.85 +/- 0.02	0.83 +/- 0.03	0.68 +/- 0.04	0.66 +/- 0.05
nofilt_global_rois_aal
	lr	lsvm	nn	svm	lgbm	rf
lgbm	0.82 +/- 0.02	0.82 +/- 0.02	0.83 +/- 0.03	0.81 +/- 0.01	0.78 +/- 0.03	NA: Failed
rf	0.80 +/- 0.01	0.80 +/- 0.02	0.79 +/- 0.06	0.79 +/- 0.01	0.65 +/- 0.03	0.69 +/- 0.04
lr	0.83 +/- 0.02	0.82 +/- 0.02	0.80 +/- 0.04	0.82 +/- 0.03	0.64 +/- 0.05	0.67 +/- 0.05
lsvm	0.98 +/- 0.01	0.99 +/- 0.01	0.96 +/- 0.02	0.99 +/- 0.01	0.70 +/- 0.02	0.71 +/- 0.02
nofilt_noglobal_rois_aal
	lsvm	lr	svm	nn	rf	lgbm
lgbm	0.78 +/- 0.02	0.77 +/- 0.01	0.80 +/- 0.01	0.78 +/- 0.02	0.71 +/- 0.02	0.75 +/- 0.05
rf	0.76 +/- 0.04	0.75 +/- 0.04	0.75 +/- 0.03	0.76 +/- 0.03	0.71 +/- 0.06	0.74 +/- 0.04
lr	0.87 +/- 0.02	0.85 +/- 0.04	0.87 +/- 0.03	0.85 +/- 0.02	0.67 +/- 0.03	0.70 +/- 0.05
lsvm	0.95 +/- 0.03	0.91 +/- 0.03	0.94 +/- 0.02	0.88 +/- 0.02	0.68 +/- 0.04	0.71 +/- 0.04

## Sheet: Dynamic Connectivity - TT
	* This table provides an average +- standard deviation across the 5 folds of each best-model for each featureselection - classifier pair
	* Each row is feature selection kernel, each column is a machine learning classifier
	this Tab: For Dynamic Functional connectivity Representation || TT atlas
filt_global_rois_tt
	lr	lsvm	rf	svm	nn	lgbm
lgbm	0.83 +/- 0.04	0.83 +/- 0.03	0.83 +/- 0.02	0.83 +/- 0.04	0.69 +/- 0.02	0.68 +/- 0.03
rf	0.80 +/- 0.02	0.80 +/- 0.02	0.80 +/- 0.02	0.80 +/- 0.03	0.66 +/- 0.04	0.66 +/- 0.03
lr	0.87 +/- 0.01	0.88 +/- 0.01	0.86 +/- 0.01	0.86 +/- 0.02	0.65 +/- 0.05	0.64 +/- 0.03
lsvm	0.86 +/- 0.01	0.86 +/- 0.00	0.86 +/- 0.01	0.81 +/- 0.08	0.67 +/- 0.04	0.65 +/- 0.03
filt_noglobal_rois_tt
	lr	lsvm	svm	nn	lgbm	rf
lgbm	0.77 +/- 0.03	0.77 +/- 0.02	0.67 +/- 0.02	0.68 +/- 0.02	NA: Failed	NA: Failed
rf	0.75 +/- 0.02	0.76 +/- 0.01	0.67 +/- 0.02	0.66 +/- 0.03	0.77 +/- 0.03	0.75 +/- 0.02
lr	0.81 +/- 0.03	0.79 +/- 0.02	0.67 +/- 0.02	0.64 +/- 0.02	0.81 +/- 0.02	0.79 +/- 0.04
lsvm	0.89 +/- 0.03	0.91 +/- 0.02	0.68 +/- 0.01	0.68 +/- 0.02	0.92 +/- 0.02	0.86 +/- 0.06
nofilt_global_rois_tt
	lr	lsvm	nn	svm	lgbm	rf
lgbm	0.80 +/- 0.02	0.79 +/- 0.02	0.79 +/- 0.01	0.80 +/- 0.03	0.72 +/- 0.01	0.73 +/- 0.04
rf	0.76 +/- 0.02	0.76 +/- 0.03	0.76 +/- 0.02	0.72 +/- 0.08	0.64 +/- 0.03	0.63 +/- 0.02
lr	0.82 +/- 0.03	0.81 +/- 0.04	0.81 +/- 0.03	0.83 +/- 0.04	0.68 +/- 0.02	0.67 +/- 0.02
lsvm	0.79 +/- 0.04	0.78 +/- 0.04	0.78 +/- 0.03	0.80 +/- 0.02	0.66 +/- 0.03	0.64 +/- 0.03
nofilt_noglobal_rois_tt
	lsvm	lr	svm	nn	rf	lgbm
lgbm	0.78 +/- 0.04	0.77 +/- 0.04	0.77 +/- 0.04	0.78 +/- 0.05	0.74 +/- 0.02	0.79 +/- 0.05
rf	0.70 +/- 0.02	0.71 +/- 0.03	0.71 +/- 0.04	0.68 +/- 0.04	0.67 +/- 0.03	0.70 +/- 0.05
lr	0.89 +/- 0.02	0.89 +/- 0.01	0.88 +/- 0.03	0.74 +/- 0.03	0.71 +/- 0.04	0.90 +/- 0.02
lsvm	0.96 +/- 0.01	0.92 +/- 0.02	0.96 +/- 0.01	0.73 +/- 0.02	0.68 +/- 0.02	0.92 +/- 0.02

## Sheet: Conventional Static - AAL
	* This table provides an average +- standard deviation across the 5 folds of each best-model for each featureselection - classifier pair
	* Each row is feature selection kernel, each column is a machine learning classifier
	this Tab: For convenrtional static Functional connectivity Representation || AAL atlas
filt_global_rois_aal
	lr	lsvm	rf	svm	nn	lgbm
lgbm	0.74 +/- 0.03	0.77 +/- 0.03	0.77 +/- 0.02	0.74 +/- 0.01	0.74 +/- 0.03	0.74 +/- 0.03
rf	0.66 +/- 0.04	0.70 +/- 0.05	0.72 +/- 0.03	0.68 +/- 0.02	0.69 +/- 0.04	0.68 +/- 0.02
lr	0.77 +/- 0.03	0.76 +/- 0.02	0.78 +/- 0.03	0.69 +/- 0.01	0.77 +/- 0.02	0.69 +/- 0.02
lsvm	0.98 +/- 0.01	0.93 +/- 0.02	0.98 +/- 0.01	0.71 +/- 0.02	0.93 +/- 0.02	0.75 +/- 0.04
filt_noglobal_rois_aal
	lr	lsvm	svm	nn	lgbm	rf
lgbm	0.73 +/- 0.04	0.74 +/- 0.02	0.73 +/- 0.02	0.74 +/- 0.03	0.75 +/- 0.02	0.73 +/- 0.03
rf	0.70 +/- 0.04	0.70 +/- 0.04	0.70 +/- 0.01	0.72 +/- 0.04	0.71 +/- 0.04	0.69 +/- 0.03
lr	0.84 +/- 0.04	0.83 +/- 0.03	0.73 +/- 0.02	0.83 +/- 0.04	0.75 +/- 0.04	0.84 +/- 0.04
lsvm	0.73 +/- 0.02	0.73 +/- 0.02	0.69 +/- 0.02	0.73 +/- 0.03	0.68 +/- 0.03	0.72 +/- 0.03
nofilt_global_rois_aal
	lr	lsvm	nn	svm	lgbm	rf
lgbm	0.76 +/- 0.04	0.76 +/- 0.03	0.75 +/- 0.03	0.72 +/- 0.01	0.75 +/- 0.03	0.73 +/- 0.03
rf	0.72 +/- 0.03	0.72 +/- 0.04	0.73 +/- 0.01	0.69 +/- 0.03	0.73 +/- 0.05	0.69 +/- 0.02
lr	0.71 +/- 0.04	0.72 +/- 0.03	0.73 +/- 0.03	0.69 +/- 0.02	0.72 +/- 0.05	0.69 +/- 0.04
lsvm	0.82 +/- 0.03	0.80 +/- 0.02	0.82 +/- 0.03	0.68 +/- 0.03	0.78 +/- 0.04	0.70 +/- 0.03
nofilt_noglobal_rois_aal
	lsvm	lr	svm	nn	rf	lgbm
lgbm	0.70 +/- 0.03	0.72 +/- 0.03	0.72 +/- 0.05	0.69 +/- 0.02	0.72 +/- 0.04	0.69 +/- 0.04
rf	0.70 +/- 0.03	0.70 +/- 0.03	0.72 +/- 0.03	0.68 +/- 0.02	0.71 +/- 0.06	0.69 +/- 0.05
lr	0.83 +/- 0.01	0.83 +/- 0.01	0.81 +/- 0.02	0.71 +/- 0.03	0.82 +/- 0.02	0.75 +/- 0.04
lsvm	0.75 +/- 0.04	0.75 +/- 0.03	0.74 +/- 0.04	0.67 +/- 0.03	0.75 +/- 0.04	0.72 +/- 0.04

## Sheet: Conventional Static - TT
	* This table provides an average +- standard deviation across the 5 folds of each best-model for each featureselection - classifier pair
	* Each row is feature selection kernel, each column is a machine learning classifier
	this Tab: For convenrtional static Functional connectivity Representation || TT atlas
filt_global_rois_tt
	lr	lsvm	rf	svm	nn	lgbm
lgbm	0.75 +/- 0.03	0.74 +/- 0.04	0.76 +/- 0.03	0.73 +/- 0.04	0.74 +/- 0.03	0.75 +/- 0.03
rf	0.71 +/- 0.04	0.69 +/- 0.02	0.71 +/- 0.02	0.68 +/- 0.04	0.70 +/- 0.03	0.71 +/- 0.03
lr	0.82 +/- 0.01	0.81 +/- 0.02	0.81 +/- 0.02	0.72 +/- 0.04	0.71 +/- 0.02	0.81 +/- 0.02
lsvm	0.81 +/- 0.02	0.83 +/- 0.02	0.84 +/- 0.02	0.72 +/- 0.03	0.71 +/- 0.02	0.80 +/- 0.04
filt_noglobal_rois_tt
	lr	lsvm	svm	nn	lgbm	rf
lgbm	0.72 +/- 0.02	0.70 +/- 0.03	0.70 +/- 0.02	0.73 +/- 0.02	0.70 +/- 0.04	0.74 +/- 0.03
rf	0.71 +/- 0.02	0.68 +/- 0.03	0.68 +/- 0.01	0.70 +/- 0.03	0.68 +/- 0.05	0.70 +/- 0.03
lr	0.75 +/- 0.02	0.75 +/- 0.03	0.68 +/- 0.03	0.76 +/- 0.01	0.69 +/- 0.03	0.76 +/- 0.04
lsvm	0.84 +/- 0.03	0.89 +/- 0.03	0.67 +/- 0.03	0.88 +/- 0.04	0.70 +/- 0.02	0.78 +/- 0.03
nofilt_global_rois_tt
	lr	lsvm	nn	svm	lgbm	rf
lgbm	0.71 +/- 0.03	0.73 +/- 0.03	0.73 +/- 0.02	0.69 +/- 0.04	0.72 +/- 0.02	0.72 +/- 0.03
rf	0.68 +/- 0.02	0.69 +/- 0.02	0.70 +/- 0.01	0.67 +/- 0.02	0.69 +/- 0.03	0.69 +/- 0.03
lr	0.75 +/- 0.03	0.75 +/- 0.03	0.77 +/- 0.02	0.68 +/- 0.01	0.70 +/- 0.03	0.75 +/- 0.02
lsvm	0.84 +/- 0.03	0.79 +/- 0.03	0.84 +/- 0.03	0.68 +/- 0.02	0.70 +/- 0.02	0.79 +/- 0.03
nofilt_noglobal_rois_tt
	lsvm	lr	svm	nn	rf	lgbm
lgbm	0.71 +/- 0.02	0.70 +/- 0.02	0.71 +/- 0.02	0.71 +/- 0.02	0.68 +/- 0.04	NA: Failed
rf	0.69 +/- 0.03	0.67 +/- 0.04	0.69 +/- 0.03	0.68 +/- 0.02	0.66 +/- 0.04	0.67 +/- 0.04
lr	0.77 +/- 0.03	0.77 +/- 0.02	0.76 +/- 0.02	0.76 +/- 0.03	0.68 +/- 0.04	0.69 +/- 0.04
lsvm	0.74 +/- 0.02	0.76 +/- 0.01	0.75 +/- 0.02	0.70 +/- 0.04	0.66 +/- 0.03	0.67 +/- 0.04

## Sheet: Average_overall
	this Tab: Average accuracy over all runs (for each ML classifier and for each FS kernel)
	ML	lsvm	lr	svm	rf	nn	lgbm
	average	0.790156	0.7925	0.7675	0.715781	0.758125	0.725625
	FS	average
	lgbm	0.752594
	rf	0.716458
	lr	0.770625
	lsvm	0.794271
