# Supplementary material for: Understanding the Role of Connectivity Dynamics of Resting-State Functional MRI in the Diagnosis of Autism Spectrum Disorder: A Comprehensive Study
Source: Bioengineering (Basel). 2023 Jan 2;10(1):56. doi: 10.3390/bioengineering10010056 (PMC9855190; doi:10.3390/bioengineering10010056)
Supplement: Supplementary file 1 [file bioengineering-10-00056-s001.zip › S3.xlsx]

## Sheet: Summarized Results
	* This table provides an average per-type accuracy (per 480 results in 1, and 960 in 2, 3)
3.1.1. Preprocessing Strategy:
	Filt	Average Score
	filt_global	0.774994
	filt_noglobal	0.750322
	nofilt_global	0.752618
	nofilt_noglobal	0.755514
3.1.2. Atlas Use:
	Atls	Average Score
	AAL	0.767138
	TT	0.749713
3.1.3. Dynamic Connectivity:
	Feat	Average Score
	FC (corr)	0.736319
	dFC	0.78093
