# Supplementary material for: Understanding the Role of Connectivity Dynamics of Resting-State Functional MRI in the Diagnosis of Autism Spectrum Disorder: A Comprehensive Study
Source: Bioengineering (Basel). 2023 Jan 2;10(1):56. doi: 10.3390/bioengineering10010056 (PMC9855190; doi:10.3390/bioengineering10010056)
Supplement: Supplementary file 1 [file bioengineering-10-00056-s001.zip › S4.xlsx]

## Sheet: selected_best_model_feat
index	feat_name	f1	f2	type
0	Precentral_L__Rolandic_Oper_R_wk	Precentral_L	Rolandic_Oper_R	wk
1	Precentral_L__Supp_Motor_Area_L_st	Precentral_L	Supp_Motor_Area_L	st
2	Precentral_L__Fusiform_L_wk	Precentral_L	Fusiform_L	wk
3	Precentral_L__Parietal_Inf_L_wk	Precentral_L	Parietal_Inf_L	wk
4	Precentral_L__SupraMarginal_R_st	Precentral_L	SupraMarginal_R	st
5	Precentral_L__Precuneus_R_wk	Precentral_L	Precuneus_R	wk
6	Precentral_L__Temporal_Sup_L_wk	Precentral_L	Temporal_Sup_L	wk
7	Precentral_L__Temporal_Pole_Sup_R_wk	Precentral_L	Temporal_Pole_Sup_R	wk
8	Precentral_L__Cerebelum_Crus2_R_wk	Precentral_L	Cerebelum_Crus2_R	wk
9	Precentral_R__Frontal_Inf_Tri_L_wk	Precentral_R	Frontal_Inf_Tri_L	wk
10	Precentral_R__Frontal_Inf_Orb_R_wk	Precentral_R	Frontal_Inf_Orb_R	wk
11	Precentral_R__Frontal_Sup_Medial_L_wk	Precentral_R	Frontal_Sup_Medial_L	wk
12	Precentral_R__Insula_R_st	Precentral_R	Insula_R	st
13	Precentral_R__Cingulum_Ant_R_wk	Precentral_R	Cingulum_Ant_R	wk
14	Precentral_R__Cingulum_Post_R_wk	Precentral_R	Cingulum_Post_R	wk
15	Precentral_R__Calcarine_R_wk	Precentral_R	Calcarine_R	wk
16	Precentral_R__Fusiform_R_wk	Precentral_R	Fusiform_R	wk
17	Precentral_R__Caudate_L_st	Precentral_R	Caudate_L	st
18	Precentral_R__Pallidum_L_wk	Precentral_R	Pallidum_L	wk
19	Precentral_R__Temporal_Pole_Sup_L_st	Precentral_R	Temporal_Pole_Sup_L	st
20	Precentral_R__Temporal_Pole_Mid_R_wk	Precentral_R	Temporal_Pole_Mid_R	wk
21	Precentral_R__Cerebelum_8_L_wk	Precentral_R	Cerebelum_8_L	wk
22	Precentral_R__Vermis_1_2_wk	Precentral_R	Vermis_1_2	wk
23	Frontal_Sup_L__Frontal_Mid_L_st	Frontal_Sup_L	Frontal_Mid_L	st
24	Frontal_Sup_L__Frontal_Inf_Tri_L_wk	Frontal_Sup_L	Frontal_Inf_Tri_L	wk
25	Frontal_Sup_L__Frontal_Inf_Orb_L_wk	Frontal_Sup_L	Frontal_Inf_Orb_L	wk
26	Frontal_Sup_L__Supp_Motor_Area_L_st	Frontal_Sup_L	Supp_Motor_Area_L	st
27	Frontal_Sup_L__Frontal_Sup_Medial_L_wk	Frontal_Sup_L	Frontal_Sup_Medial_L	wk
28	Frontal_Sup_L__Frontal_Med_Orb_L_wk	Frontal_Sup_L	Frontal_Med_Orb_L	wk
29	Frontal_Sup_L__Frontal_Med_Orb_L_st	Frontal_Sup_L	Frontal_Med_Orb_L	st
30	Frontal_Sup_L__Frontal_Med_Orb_R_st	Frontal_Sup_L	Frontal_Med_Orb_R	st
31	Frontal_Sup_L__Rectus_R_wk	Frontal_Sup_L	Rectus_R	wk
32	Frontal_Sup_L__Insula_R_wk	Frontal_Sup_L	Insula_R	wk
33	Frontal_Sup_L__ParaHippocampal_R_wk	Frontal_Sup_L	ParaHippocampal_R	wk
34	Frontal_Sup_L__Cuneus_L_wk	Frontal_Sup_L	Cuneus_L	wk
35	Frontal_Sup_L__Lingual_R_st	Frontal_Sup_L	Lingual_R	st
36	Frontal_Sup_L__Occipital_Sup_R_st	Frontal_Sup_L	Occipital_Sup_R	st
37	Frontal_Sup_L__Temporal_Mid_R_wk	Frontal_Sup_L	Temporal_Mid_R	wk
38	Frontal_Sup_L__Temporal_Pole_Mid_L_wk	Frontal_Sup_L	Temporal_Pole_Mid_L	wk
39	Frontal_Sup_L__Vermis_4_5_st	Frontal_Sup_L	Vermis_4_5	st
40	Frontal_Sup_R__Frontal_Mid_R_st	Frontal_Sup_R	Frontal_Mid_R	st
41	Frontal_Sup_R__Frontal_Mid_Orb_R_st	Frontal_Sup_R	Frontal_Mid_Orb_R	st
42	Frontal_Sup_R__Frontal_Inf_Oper_R_st	Frontal_Sup_R	Frontal_Inf_Oper_R	st
43	Frontal_Sup_R__Frontal_Inf_Tri_R_wk	Frontal_Sup_R	Frontal_Inf_Tri_R	wk
44	Frontal_Sup_R__Frontal_Inf_Orb_R_st	Frontal_Sup_R	Frontal_Inf_Orb_R	st
45	Frontal_Sup_R__Rolandic_Oper_L_wk	Frontal_Sup_R	Rolandic_Oper_L	wk
46	Frontal_Sup_R__Frontal_Sup_Medial_R_st	Frontal_Sup_R	Frontal_Sup_Medial_R	st
47	Frontal_Sup_R__Frontal_Med_Orb_L_wk	Frontal_Sup_R	Frontal_Med_Orb_L	wk
48	Frontal_Sup_R__Rectus_R_wk	Frontal_Sup_R	Rectus_R	wk
49	Frontal_Sup_R__Rectus_R_st	Frontal_Sup_R	Rectus_R	st
50	Frontal_Sup_R__Insula_R_st	Frontal_Sup_R	Insula_R	st
51	Frontal_Sup_R__ParaHippocampal_L_wk	Frontal_Sup_R	ParaHippocampal_L	wk
52	Frontal_Sup_R__Cuneus_L_wk	Frontal_Sup_R	Cuneus_L	wk
53	Frontal_Sup_R__Fusiform_R_st	Frontal_Sup_R	Fusiform_R	st
54	Frontal_Sup_R__Angular_L_wk	Frontal_Sup_R	Angular_L	wk
55	Frontal_Sup_R__Angular_R_st	Frontal_Sup_R	Angular_R	st
56	Frontal_Sup_R__Putamen_L_wk	Frontal_Sup_R	Putamen_L	wk
57	Frontal_Sup_R__Temporal_Pole_Sup_L_st	Frontal_Sup_R	Temporal_Pole_Sup_L	st
58	Frontal_Sup_R__Temporal_Mid_R_st	Frontal_Sup_R	Temporal_Mid_R	st
59	Frontal_Sup_R__Cerebelum_Crus2_L_wk	Frontal_Sup_R	Cerebelum_Crus2_L	wk
60	Frontal_Sup_R__Cerebelum_Crus2_L_st	Frontal_Sup_R	Cerebelum_Crus2_L	st
61	Frontal_Sup_Orb_L__Frontal_Mid_Orb_L_wk	Frontal_Sup_Orb_L	Frontal_Mid_Orb_L	wk
62	Frontal_Sup_Orb_L__Supp_Motor_Area_L_wk	Frontal_Sup_Orb_L	Supp_Motor_Area_L	wk
63	Frontal_Sup_Orb_L__Frontal_Sup_Medial_R_wk	Frontal_Sup_Orb_L	Frontal_Sup_Medial_R	wk
64	Frontal_Sup_Orb_L__Frontal_Sup_Medial_R_st	Frontal_Sup_Orb_L	Frontal_Sup_Medial_R	st
65	Frontal_Sup_Orb_L__Cingulum_Mid_R_wk	Frontal_Sup_Orb_L	Cingulum_Mid_R	wk
66	Frontal_Sup_Orb_L__ParaHippocampal_R_wk	Frontal_Sup_Orb_L	ParaHippocampal_R	wk
67	Frontal_Sup_Orb_L__Occipital_Mid_L_wk	Frontal_Sup_Orb_L	Occipital_Mid_L	wk
68	Frontal_Sup_Orb_L__Occipital_Mid_L_st	Frontal_Sup_Orb_L	Occipital_Mid_L	st
69	Frontal_Sup_Orb_L__Temporal_Mid_L_wk	Frontal_Sup_Orb_L	Temporal_Mid_L	wk
70	Frontal_Sup_Orb_L__Cerebelum_6_R_wk	Frontal_Sup_Orb_L	Cerebelum_6_R	wk
71	Frontal_Sup_Orb_L__Vermis_6_wk	Frontal_Sup_Orb_L	Vermis_6	wk
72	Frontal_Sup_Orb_R__Frontal_Inf_Orb_L_wk	Frontal_Sup_Orb_R	Frontal_Inf_Orb_L	wk
73	Frontal_Sup_Orb_R__Olfactory_R_wk	Frontal_Sup_Orb_R	Olfactory_R	wk
74	Frontal_Sup_Orb_R__Rectus_L_wk	Frontal_Sup_Orb_R	Rectus_L	wk
75	Frontal_Sup_Orb_R__Rectus_R_wk	Frontal_Sup_Orb_R	Rectus_R	wk
76	Frontal_Sup_Orb_R__Insula_R_wk	Frontal_Sup_Orb_R	Insula_R	wk
77	Frontal_Sup_Orb_R__Calcarine_R_wk	Frontal_Sup_Orb_R	Calcarine_R	wk
78	Frontal_Sup_Orb_R__Parietal_Inf_R_wk	Frontal_Sup_Orb_R	Parietal_Inf_R	wk
79	Frontal_Sup_Orb_R__Temporal_Pole_Sup_R_wk	Frontal_Sup_Orb_R	Temporal_Pole_Sup_R	wk
80	Frontal_Sup_Orb_R__Cerebelum_Crus2_L_wk	Frontal_Sup_Orb_R	Cerebelum_Crus2_L	wk
81	Frontal_Sup_Orb_R__Cerebelum_8_R_wk	Frontal_Sup_Orb_R	Cerebelum_8_R	wk
82	Frontal_Mid_L__Frontal_Inf_Oper_R_wk	Frontal_Mid_L	Frontal_Inf_Oper_R	wk
83	Frontal_Mid_L__Rolandic_Oper_L_wk	Frontal_Mid_L	Rolandic_Oper_L	wk
84	Frontal_Mid_L__Supp_Motor_Area_L_st	Frontal_Mid_L	Supp_Motor_Area_L	st
85	Frontal_Mid_L__Frontal_Sup_Medial_R_wk	Frontal_Mid_L	Frontal_Sup_Medial_R	wk
86	Frontal_Mid_L__Cingulum_Ant_R_wk	Frontal_Mid_L	Cingulum_Ant_R	wk
87	Frontal_Mid_L__Amygdala_R_wk	Frontal_Mid_L	Amygdala_R	wk
88	Frontal_Mid_L__Occipital_Sup_L_st	Frontal_Mid_L	Occipital_Sup_L	st
89	Frontal_Mid_L__Occipital_Mid_R_wk	Frontal_Mid_L	Occipital_Mid_R	wk
90	Frontal_Mid_L__Occipital_Inf_L_wk	Frontal_Mid_L	Occipital_Inf_L	wk
91	Frontal_Mid_L__Parietal_Inf_R_wk	Frontal_Mid_L	Parietal_Inf_R	wk
92	Frontal_Mid_L__Precuneus_L_wk	Frontal_Mid_L	Precuneus_L	wk
93	Frontal_Mid_L__Precuneus_L_st	Frontal_Mid_L	Precuneus_L	st
94	Frontal_Mid_L__Heschl_L_wk	Frontal_Mid_L	Heschl_L	wk
95	Frontal_Mid_L__Heschl_R_wk	Frontal_Mid_L	Heschl_R	wk
96	Frontal_Mid_L__Temporal_Inf_R_wk	Frontal_Mid_L	Temporal_Inf_R	wk
97	Frontal_Mid_R__Frontal_Inf_Oper_R_wk	Frontal_Mid_R	Frontal_Inf_Oper_R	wk
98	Frontal_Mid_R__Frontal_Inf_Tri_L_wk	Frontal_Mid_R	Frontal_Inf_Tri_L	wk
99	Frontal_Mid_R__Frontal_Inf_Orb_R_st	Frontal_Mid_R	Frontal_Inf_Orb_R	st
100	Frontal_Mid_R__Frontal_Sup_Medial_L_st	Frontal_Mid_R	Frontal_Sup_Medial_L	st
101	Frontal_Mid_R__Frontal_Sup_Medial_R_wk	Frontal_Mid_R	Frontal_Sup_Medial_R	wk
102	Frontal_Mid_R__Frontal_Sup_Medial_R_st	Frontal_Mid_R	Frontal_Sup_Medial_R	st
103	Frontal_Mid_R__Hippocampus_L_wk	Frontal_Mid_R	Hippocampus_L	wk
104	Frontal_Mid_R__Amygdala_R_wk	Frontal_Mid_R	Amygdala_R	wk
105	Frontal_Mid_R__Fusiform_L_wk	Frontal_Mid_R	Fusiform_L	wk
106	Frontal_Mid_R__Paracentral_Lobule_R_st	Frontal_Mid_R	Paracentral_Lobule_R	st
107	Frontal_Mid_R__Thalamus_R_wk	Frontal_Mid_R	Thalamus_R	wk
108	Frontal_Mid_R__Cerebelum_6_R_wk	Frontal_Mid_R	Cerebelum_6_R	wk
109	Frontal_Mid_R__Cerebelum_8_L_wk	Frontal_Mid_R	Cerebelum_8_L	wk
110	Frontal_Mid_R__Vermis_6_wk	Frontal_Mid_R	Vermis_6	wk
111	Frontal_Mid_Orb_L__Frontal_Inf_Orb_L_wk	Frontal_Mid_Orb_L	Frontal_Inf_Orb_L	wk
112	Frontal_Mid_Orb_L__Supp_Motor_Area_L_wk	Frontal_Mid_Orb_L	Supp_Motor_Area_L	wk
113	Frontal_Mid_Orb_L__Frontal_Sup_Medial_L_wk	Frontal_Mid_Orb_L	Frontal_Sup_Medial_L	wk
114	Frontal_Mid_Orb_L__Hippocampus_L_wk	Frontal_Mid_Orb_L	Hippocampus_L	wk
115	Frontal_Mid_Orb_L__Cuneus_R_st	Frontal_Mid_Orb_L	Cuneus_R	st
116	Frontal_Mid_Orb_L__Postcentral_L_wk	Frontal_Mid_Orb_L	Postcentral_L	wk
117	Frontal_Mid_Orb_L__Parietal_Inf_L_wk	Frontal_Mid_Orb_L	Parietal_Inf_L	wk
118	Frontal_Mid_Orb_L__SupraMarginal_L_wk	Frontal_Mid_Orb_L	SupraMarginal_L	wk
119	Frontal_Mid_Orb_L__Temporal_Pole_Mid_R_wk	Frontal_Mid_Orb_L	Temporal_Pole_Mid_R	wk
120	Frontal_Mid_Orb_L__Vermis_10_wk	Frontal_Mid_Orb_L	Vermis_10	wk
121	Frontal_Mid_Orb_R__Supp_Motor_Area_L_wk	Frontal_Mid_Orb_R	Supp_Motor_Area_L	wk
122	Frontal_Mid_Orb_R__Frontal_Sup_Medial_L_wk	Frontal_Mid_Orb_R	Frontal_Sup_Medial_L	wk
123	Frontal_Mid_Orb_R__Frontal_Sup_Medial_R_st	Frontal_Mid_Orb_R	Frontal_Sup_Medial_R	st
124	Frontal_Mid_Orb_R__Cingulum_Post_L_wk	Frontal_Mid_Orb_R	Cingulum_Post_L	wk
125	Frontal_Mid_Orb_R__ParaHippocampal_L_wk	Frontal_Mid_Orb_R	ParaHippocampal_L	wk
126	Frontal_Mid_Orb_R__ParaHippocampal_R_wk	Frontal_Mid_Orb_R	ParaHippocampal_R	wk
127	Frontal_Mid_Orb_R__Occipital_Inf_R_wk	Frontal_Mid_Orb_R	Occipital_Inf_R	wk
128	Frontal_Mid_Orb_R__Fusiform_L_wk	Frontal_Mid_Orb_R	Fusiform_L	wk
129	Frontal_Mid_Orb_R__Heschl_R_wk	Frontal_Mid_Orb_R	Heschl_R	wk
130	Frontal_Mid_Orb_R__Temporal_Mid_L_st	Frontal_Mid_Orb_R	Temporal_Mid_L	st
131	Frontal_Mid_Orb_R__Vermis_3_wk	Frontal_Mid_Orb_R	Vermis_3	wk
132	Frontal_Mid_Orb_R__Vermis_6_wk	Frontal_Mid_Orb_R	Vermis_6	wk
133	Frontal_Inf_Oper_L__Supp_Motor_Area_L_st	Frontal_Inf_Oper_L	Supp_Motor_Area_L	st
134	Frontal_Inf_Oper_L__Amygdala_L_wk	Frontal_Inf_Oper_L	Amygdala_L	wk
135	Frontal_Inf_Oper_L__Occipital_Mid_R_wk	Frontal_Inf_Oper_L	Occipital_Mid_R	wk
136	Frontal_Inf_Oper_L__Parietal_Sup_L_wk	Frontal_Inf_Oper_L	Parietal_Sup_L	wk
137	Frontal_Inf_Oper_L__Thalamus_L_wk	Frontal_Inf_Oper_L	Thalamus_L	wk
138	Frontal_Inf_Oper_L__Heschl_L_wk	Frontal_Inf_Oper_L	Heschl_L	wk
139	Frontal_Inf_Oper_L__Temporal_Sup_R_st	Frontal_Inf_Oper_L	Temporal_Sup_R	st
140	Frontal_Inf_Oper_L__Temporal_Pole_Sup_L_wk	Frontal_Inf_Oper_L	Temporal_Pole_Sup_L	wk
141	Frontal_Inf_Oper_L__Cerebelum_4_5_L_wk	Frontal_Inf_Oper_L	Cerebelum_4_5_L	wk
142	Frontal_Inf_Oper_R__Frontal_Inf_Tri_L_wk	Frontal_Inf_Oper_R	Frontal_Inf_Tri_L	wk
143	Frontal_Inf_Oper_R__Frontal_Inf_Orb_R_wk	Frontal_Inf_Oper_R	Frontal_Inf_Orb_R	wk
144	Frontal_Inf_Oper_R__Supp_Motor_Area_R_wk	Frontal_Inf_Oper_R	Supp_Motor_Area_R	wk
145	Frontal_Inf_Oper_R__Cingulum_Mid_R_wk	Frontal_Inf_Oper_R	Cingulum_Mid_R	wk
146	Frontal_Inf_Oper_R__Hippocampus_R_wk	Frontal_Inf_Oper_R	Hippocampus_R	wk
147	Frontal_Inf_Oper_R__Occipital_Inf_L_st	Frontal_Inf_Oper_R	Occipital_Inf_L	st
148	Frontal_Inf_Oper_R__Fusiform_R_st	Frontal_Inf_Oper_R	Fusiform_R	st
149	Frontal_Inf_Oper_R__Angular_R_wk	Frontal_Inf_Oper_R	Angular_R	wk
150	Frontal_Inf_Oper_R__Pallidum_L_wk	Frontal_Inf_Oper_R	Pallidum_L	wk
151	Frontal_Inf_Oper_R__Pallidum_R_wk	Frontal_Inf_Oper_R	Pallidum_R	wk
152	Frontal_Inf_Oper_R__Temporal_Sup_L_st	Frontal_Inf_Oper_R	Temporal_Sup_L	st
153	Frontal_Inf_Oper_R__Temporal_Inf_L_wk	Frontal_Inf_Oper_R	Temporal_Inf_L	wk
154	Frontal_Inf_Oper_R__Cerebelum_3_L_wk	Frontal_Inf_Oper_R	Cerebelum_3_L	wk
155	Frontal_Inf_Oper_R__Vermis_6_wk	Frontal_Inf_Oper_R	Vermis_6	wk
156	Frontal_Inf_Tri_L__Supp_Motor_Area_L_wk	Frontal_Inf_Tri_L	Supp_Motor_Area_L	wk
157	Frontal_Inf_Tri_L__Frontal_Med_Orb_R_wk	Frontal_Inf_Tri_L	Frontal_Med_Orb_R	wk
158	Frontal_Inf_Tri_L__Cingulum_Ant_R_wk	Frontal_Inf_Tri_L	Cingulum_Ant_R	wk
159	Frontal_Inf_Tri_L__Cingulum_Ant_R_st	Frontal_Inf_Tri_L	Cingulum_Ant_R	st
160	Frontal_Inf_Tri_L__Cuneus_R_wk	Frontal_Inf_Tri_L	Cuneus_R	wk
161	Frontal_Inf_Tri_L__Occipital_Sup_R_wk	Frontal_Inf_Tri_L	Occipital_Sup_R	wk
162	Frontal_Inf_Tri_L__Parietal_Inf_R_wk	Frontal_Inf_Tri_L	Parietal_Inf_R	wk
163	Frontal_Inf_Tri_L__Heschl_L_wk	Frontal_Inf_Tri_L	Heschl_L	wk
164	Frontal_Inf_Tri_L__Temporal_Sup_L_st	Frontal_Inf_Tri_L	Temporal_Sup_L	st
165	Frontal_Inf_Tri_L__Cerebelum_Crus1_R_wk	Frontal_Inf_Tri_L	Cerebelum_Crus1_R	wk
166	Frontal_Inf_Tri_L__Cerebelum_3_L_wk	Frontal_Inf_Tri_L	Cerebelum_3_L	wk
167	Frontal_Inf_Tri_L__Cerebelum_4_5_R_wk	Frontal_Inf_Tri_L	Cerebelum_4_5_R	wk
168	Frontal_Inf_Tri_L__Vermis_1_2_wk	Frontal_Inf_Tri_L	Vermis_1_2	wk
169	Frontal_Inf_Tri_R__Frontal_Med_Orb_R_wk	Frontal_Inf_Tri_R	Frontal_Med_Orb_R	wk
170	Frontal_Inf_Tri_R__ParaHippocampal_R_wk	Frontal_Inf_Tri_R	ParaHippocampal_R	wk
171	Frontal_Inf_Tri_R__Occipital_Inf_L_st	Frontal_Inf_Tri_R	Occipital_Inf_L	st
172	Frontal_Inf_Tri_R__Postcentral_R_wk	Frontal_Inf_Tri_R	Postcentral_R	wk
173	Frontal_Inf_Tri_R__SupraMarginal_R_wk	Frontal_Inf_Tri_R	SupraMarginal_R	wk
174	Frontal_Inf_Tri_R__Precuneus_R_wk	Frontal_Inf_Tri_R	Precuneus_R	wk
175	Frontal_Inf_Tri_R__Caudate_L_wk	Frontal_Inf_Tri_R	Caudate_L	wk
176	Frontal_Inf_Tri_R__Heschl_R_wk	Frontal_Inf_Tri_R	Heschl_R	wk
177	Frontal_Inf_Tri_R__Temporal_Pole_Mid_L_wk	Frontal_Inf_Tri_R	Temporal_Pole_Mid_L	wk
178	Frontal_Inf_Tri_R__Cerebelum_Crus2_R_wk	Frontal_Inf_Tri_R	Cerebelum_Crus2_R	wk
179	Frontal_Inf_Tri_R__Cerebelum_4_5_L_st	Frontal_Inf_Tri_R	Cerebelum_4_5_L	st
180	Frontal_Inf_Tri_R__Vermis_4_5_wk	Frontal_Inf_Tri_R	Vermis_4_5	wk
181	Frontal_Inf_Orb_L__Insula_L_wk	Frontal_Inf_Orb_L	Insula_L	wk
182	Frontal_Inf_Orb_L__Amygdala_R_wk	Frontal_Inf_Orb_L	Amygdala_R	wk
183	Frontal_Inf_Orb_L__Cuneus_L_wk	Frontal_Inf_Orb_L	Cuneus_L	wk
184	Frontal_Inf_Orb_L__Cuneus_R_wk	Frontal_Inf_Orb_L	Cuneus_R	wk
185	Frontal_Inf_Orb_L__Lingual_R_wk	Frontal_Inf_Orb_L	Lingual_R	wk
186	Frontal_Inf_Orb_L__Occipital_Inf_L_wk	Frontal_Inf_Orb_L	Occipital_Inf_L	wk
187	Frontal_Inf_Orb_L__Angular_R_wk	Frontal_Inf_Orb_L	Angular_R	wk
188	Frontal_Inf_Orb_L__Caudate_L_wk	Frontal_Inf_Orb_L	Caudate_L	wk
189	Frontal_Inf_Orb_L__Heschl_L_wk	Frontal_Inf_Orb_L	Heschl_L	wk
190	Frontal_Inf_Orb_L__Heschl_R_wk	Frontal_Inf_Orb_L	Heschl_R	wk
191	Frontal_Inf_Orb_L__Temporal_Mid_L_wk	Frontal_Inf_Orb_L	Temporal_Mid_L	wk
192	Frontal_Inf_Orb_L__Cerebelum_Crus1_L_wk	Frontal_Inf_Orb_L	Cerebelum_Crus1_L	wk
193	Frontal_Inf_Orb_L__Cerebelum_4_5_R_wk	Frontal_Inf_Orb_L	Cerebelum_4_5_R	wk
194	Frontal_Inf_Orb_L__Vermis_1_2_wk	Frontal_Inf_Orb_L	Vermis_1_2	wk
195	Frontal_Inf_Orb_L__Vermis_6_wk	Frontal_Inf_Orb_L	Vermis_6	wk
196	Frontal_Inf_Orb_R__Supp_Motor_Area_R_wk	Frontal_Inf_Orb_R	Supp_Motor_Area_R	wk
197	Frontal_Inf_Orb_R__Rectus_R_wk	Frontal_Inf_Orb_R	Rectus_R	wk
198	Frontal_Inf_Orb_R__Cingulum_Ant_R_wk	Frontal_Inf_Orb_R	Cingulum_Ant_R	wk
199	Frontal_Inf_Orb_R__Fusiform_L_wk	Frontal_Inf_Orb_R	Fusiform_L	wk
200	Frontal_Inf_Orb_R__Parietal_Inf_L_wk	Frontal_Inf_Orb_R	Parietal_Inf_L	wk
201	Frontal_Inf_Orb_R__SupraMarginal_L_wk	Frontal_Inf_Orb_R	SupraMarginal_L	wk
202	Frontal_Inf_Orb_R__Thalamus_R_wk	Frontal_Inf_Orb_R	Thalamus_R	wk
203	Frontal_Inf_Orb_R__Temporal_Inf_L_wk	Frontal_Inf_Orb_R	Temporal_Inf_L	wk
204	Frontal_Inf_Orb_R__Temporal_Inf_R_wk	Frontal_Inf_Orb_R	Temporal_Inf_R	wk
205	Frontal_Inf_Orb_R__Cerebelum_3_R_wk	Frontal_Inf_Orb_R	Cerebelum_3_R	wk
206	Frontal_Inf_Orb_R__Cerebelum_9_R_wk	Frontal_Inf_Orb_R	Cerebelum_9_R	wk
207	Frontal_Inf_Orb_R__Vermis_8_wk	Frontal_Inf_Orb_R	Vermis_8	wk
208	Rolandic_Oper_L__Rolandic_Oper_R_st	Rolandic_Oper_L	Rolandic_Oper_R	st
209	Rolandic_Oper_L__Olfactory_L_wk	Rolandic_Oper_L	Olfactory_L	wk
210	Rolandic_Oper_L__Frontal_Sup_Medial_L_wk	Rolandic_Oper_L	Frontal_Sup_Medial_L	wk
211	Rolandic_Oper_L__Frontal_Med_Orb_R_wk	Rolandic_Oper_L	Frontal_Med_Orb_R	wk
212	Rolandic_Oper_L__Hippocampus_L_wk	Rolandic_Oper_L	Hippocampus_L	wk
213	Rolandic_Oper_L__SupraMarginal_R_wk	Rolandic_Oper_L	SupraMarginal_R	wk
214	Rolandic_Oper_L__Heschl_R_wk	Rolandic_Oper_L	Heschl_R	wk
215	Rolandic_Oper_L__Temporal_Sup_R_wk	Rolandic_Oper_L	Temporal_Sup_R	wk
216	Rolandic_Oper_L__Temporal_Mid_R_wk	Rolandic_Oper_L	Temporal_Mid_R	wk
217	Rolandic_Oper_L__Cerebelum_Crus2_L_wk	Rolandic_Oper_L	Cerebelum_Crus2_L	wk
218	Rolandic_Oper_L__Cerebelum_4_5_L_st	Rolandic_Oper_L	Cerebelum_4_5_L	st
219	Rolandic_Oper_L__Cerebelum_4_5_R_wk	Rolandic_Oper_L	Cerebelum_4_5_R	wk
220	Rolandic_Oper_L__Cerebelum_9_R_st	Rolandic_Oper_L	Cerebelum_9_R	st
221	Rolandic_Oper_L__Vermis_1_2_wk	Rolandic_Oper_L	Vermis_1_2	wk
222	Rolandic_Oper_L__Vermis_7_wk	Rolandic_Oper_L	Vermis_7	wk
223	Rolandic_Oper_R__Olfactory_L_st	Rolandic_Oper_R	Olfactory_L	st
224	Rolandic_Oper_R__Frontal_Med_Orb_L_wk	Rolandic_Oper_R	Frontal_Med_Orb_L	wk
225	Rolandic_Oper_R__Insula_L_wk	Rolandic_Oper_R	Insula_L	wk
226	Rolandic_Oper_R__Calcarine_L_wk	Rolandic_Oper_R	Calcarine_L	wk
227	Rolandic_Oper_R__SupraMarginal_R_wk	Rolandic_Oper_R	SupraMarginal_R	wk
228	Rolandic_Oper_R__Heschl_L_wk	Rolandic_Oper_R	Heschl_L	wk
229	Rolandic_Oper_R__Heschl_L_st	Rolandic_Oper_R	Heschl_L	st
230	Rolandic_Oper_R__Temporal_Sup_L_wk	Rolandic_Oper_R	Temporal_Sup_L	wk
231	Rolandic_Oper_R__Temporal_Sup_L_st	Rolandic_Oper_R	Temporal_Sup_L	st
232	Rolandic_Oper_R__Temporal_Pole_Sup_R_wk	Rolandic_Oper_R	Temporal_Pole_Sup_R	wk
233	Rolandic_Oper_R__Temporal_Inf_L_wk	Rolandic_Oper_R	Temporal_Inf_L	wk
234	Rolandic_Oper_R__Cerebelum_4_5_R_wk	Rolandic_Oper_R	Cerebelum_4_5_R	wk
235	Supp_Motor_Area_L__Cingulum_Ant_L_wk	Supp_Motor_Area_L	Cingulum_Ant_L	wk
236	Supp_Motor_Area_L__Cingulum_Mid_R_wk	Supp_Motor_Area_L	Cingulum_Mid_R	wk
237	Supp_Motor_Area_L__Hippocampus_R_wk	Supp_Motor_Area_L	Hippocampus_R	wk
238	Supp_Motor_Area_L__Lingual_L_wk	Supp_Motor_Area_L	Lingual_L	wk
239	Supp_Motor_Area_L__Occipital_Sup_R_wk	Supp_Motor_Area_L	Occipital_Sup_R	wk
240	Supp_Motor_Area_L__SupraMarginal_R_wk	Supp_Motor_Area_L	SupraMarginal_R	wk
241	Supp_Motor_Area_L__Angular_R_st	Supp_Motor_Area_L	Angular_R	st
242	Supp_Motor_Area_L__Putamen_L_wk	Supp_Motor_Area_L	Putamen_L	wk
243	Supp_Motor_Area_L__Temporal_Pole_Sup_L_wk	Supp_Motor_Area_L	Temporal_Pole_Sup_L	wk
244	Supp_Motor_Area_L__Temporal_Pole_Sup_R_wk	Supp_Motor_Area_L	Temporal_Pole_Sup_R	wk
245	Supp_Motor_Area_L__Temporal_Mid_L_wk	Supp_Motor_Area_L	Temporal_Mid_L	wk
246	Supp_Motor_Area_L__Cerebelum_8_L_wk	Supp_Motor_Area_L	Cerebelum_8_L	wk
247	Supp_Motor_Area_L__Cerebelum_9_L_wk	Supp_Motor_Area_L	Cerebelum_9_L	wk
248	Supp_Motor_Area_R__Olfactory_L_wk	Supp_Motor_Area_R	Olfactory_L	wk
249	Supp_Motor_Area_R__Rectus_R_wk	Supp_Motor_Area_R	Rectus_R	wk
250	Supp_Motor_Area_R__Cingulum_Mid_L_wk	Supp_Motor_Area_R	Cingulum_Mid_L	wk
251	Supp_Motor_Area_R__Cingulum_Post_R_st	Supp_Motor_Area_R	Cingulum_Post_R	st
252	Supp_Motor_Area_R__Hippocampus_L_wk	Supp_Motor_Area_R	Hippocampus_L	wk
253	Supp_Motor_Area_R__ParaHippocampal_R_wk	Supp_Motor_Area_R	ParaHippocampal_R	wk
254	Supp_Motor_Area_R__Occipital_Inf_R_st	Supp_Motor_Area_R	Occipital_Inf_R	st
255	Supp_Motor_Area_R__Parietal_Sup_L_wk	Supp_Motor_Area_R	Parietal_Sup_L	wk
256	Supp_Motor_Area_R__Angular_L_st	Supp_Motor_Area_R	Angular_L	st
257	Supp_Motor_Area_R__Temporal_Inf_L_wk	Supp_Motor_Area_R	Temporal_Inf_L	wk
258	Supp_Motor_Area_R__Cerebelum_4_5_L_wk	Supp_Motor_Area_R	Cerebelum_4_5_L	wk
259	Supp_Motor_Area_R__Vermis_4_5_wk	Supp_Motor_Area_R	Vermis_4_5	wk
260	Supp_Motor_Area_R__Vermis_9_wk	Supp_Motor_Area_R	Vermis_9	wk
261	Olfactory_L__Olfactory_R_wk	Olfactory_L	Olfactory_R	wk
262	Olfactory_L__Olfactory_R_st	Olfactory_L	Olfactory_R	st
263	Olfactory_L__Frontal_Sup_Medial_R_wk	Olfactory_L	Frontal_Sup_Medial_R	wk
264	Olfactory_L__Rectus_L_st	Olfactory_L	Rectus_L	st
265	Olfactory_L__Insula_R_wk	Olfactory_L	Insula_R	wk
266	Olfactory_L__Cingulum_Mid_L_wk	Olfactory_L	Cingulum_Mid_L	wk
267	Olfactory_L__Hippocampus_R_wk	Olfactory_L	Hippocampus_R	wk
268	Olfactory_L__Postcentral_R_wk	Olfactory_L	Postcentral_R	wk
269	Olfactory_L__Heschl_L_wk	Olfactory_L	Heschl_L	wk
270	Olfactory_L__Heschl_R_wk	Olfactory_L	Heschl_R	wk
271	Olfactory_L__Temporal_Sup_R_wk	Olfactory_L	Temporal_Sup_R	wk
272	Olfactory_L__Temporal_Pole_Mid_R_wk	Olfactory_L	Temporal_Pole_Mid_R	wk
273	Olfactory_L__Cerebelum_3_L_wk	Olfactory_L	Cerebelum_3_L	wk
274	Olfactory_L__Cerebelum_4_5_R_wk	Olfactory_L	Cerebelum_4_5_R	wk
275	Olfactory_L__Vermis_4_5_wk	Olfactory_L	Vermis_4_5	wk
276	Olfactory_R__Cingulum_Mid_L_wk	Olfactory_R	Cingulum_Mid_L	wk
277	Olfactory_R__ParaHippocampal_R_wk	Olfactory_R	ParaHippocampal_R	wk
278	Olfactory_R__Cuneus_R_st	Olfactory_R	Cuneus_R	st
279	Olfactory_R__Occipital_Inf_R_wk	Olfactory_R	Occipital_Inf_R	wk
280	Olfactory_R__SupraMarginal_R_st	Olfactory_R	SupraMarginal_R	st
281	Olfactory_R__Pallidum_L_wk	Olfactory_R	Pallidum_L	wk
282	Olfactory_R__Temporal_Mid_L_wk	Olfactory_R	Temporal_Mid_L	wk
283	Olfactory_R__Temporal_Mid_R_wk	Olfactory_R	Temporal_Mid_R	wk
284	Olfactory_R__Temporal_Inf_R_wk	Olfactory_R	Temporal_Inf_R	wk
285	Olfactory_R__Temporal_Inf_R_st	Olfactory_R	Temporal_Inf_R	st
286	Frontal_Sup_Medial_L__Rectus_R_wk	Frontal_Sup_Medial_L	Rectus_R	wk
287	Frontal_Sup_Medial_L__ParaHippocampal_L_wk	Frontal_Sup_Medial_L	ParaHippocampal_L	wk
288	Frontal_Sup_Medial_L__Fusiform_L_st	Frontal_Sup_Medial_L	Fusiform_L	st
289	Frontal_Sup_Medial_L__Fusiform_R_wk	Frontal_Sup_Medial_L	Fusiform_R	wk
290	Frontal_Sup_Medial_L__Heschl_L_wk	Frontal_Sup_Medial_L	Heschl_L	wk
291	Frontal_Sup_Medial_L__Temporal_Pole_Sup_R_wk	Frontal_Sup_Medial_L	Temporal_Pole_Sup_R	wk
292	Frontal_Sup_Medial_L__Temporal_Pole_Sup_R_st	Frontal_Sup_Medial_L	Temporal_Pole_Sup_R	st
293	Frontal_Sup_Medial_L__Temporal_Pole_Mid_R_wk	Frontal_Sup_Medial_L	Temporal_Pole_Mid_R	wk
294	Frontal_Sup_Medial_L__Cerebelum_Crus1_R_wk	Frontal_Sup_Medial_L	Cerebelum_Crus1_R	wk
295	Frontal_Sup_Medial_L__Cerebelum_Crus2_L_st	Frontal_Sup_Medial_L	Cerebelum_Crus2_L	st
296	Frontal_Sup_Medial_L__Vermis_1_2_wk	Frontal_Sup_Medial_L	Vermis_1_2	wk
297	Frontal_Sup_Medial_R__Rectus_R_wk	Frontal_Sup_Medial_R	Rectus_R	wk
298	Frontal_Sup_Medial_R__Cingulum_Ant_R_wk	Frontal_Sup_Medial_R	Cingulum_Ant_R	wk
299	Frontal_Sup_Medial_R__Lingual_L_wk	Frontal_Sup_Medial_R	Lingual_L	wk
300	Frontal_Sup_Medial_R__Postcentral_R_wk	Frontal_Sup_Medial_R	Postcentral_R	wk
301	Frontal_Sup_Medial_R__SupraMarginal_L_wk	Frontal_Sup_Medial_R	SupraMarginal_L	wk
302	Frontal_Sup_Medial_R__SupraMarginal_R_wk	Frontal_Sup_Medial_R	SupraMarginal_R	wk
303	Frontal_Sup_Medial_R__Precuneus_R_wk	Frontal_Sup_Medial_R	Precuneus_R	wk
304	Frontal_Sup_Medial_R__Heschl_L_wk	Frontal_Sup_Medial_R	Heschl_L	wk
305	Frontal_Sup_Medial_R__Temporal_Sup_R_wk	Frontal_Sup_Medial_R	Temporal_Sup_R	wk
306	Frontal_Sup_Medial_R__Temporal_Mid_R_st	Frontal_Sup_Medial_R	Temporal_Mid_R	st
307	Frontal_Sup_Medial_R__Cerebelum_Crus1_R_wk	Frontal_Sup_Medial_R	Cerebelum_Crus1_R	wk
308	Frontal_Sup_Medial_R__Cerebelum_Crus2_R_st	Frontal_Sup_Medial_R	Cerebelum_Crus2_R	st
309	Frontal_Sup_Medial_R__Cerebelum_3_R_wk	Frontal_Sup_Medial_R	Cerebelum_3_R	wk
310	Frontal_Sup_Medial_R__Vermis_6_wk	Frontal_Sup_Medial_R	Vermis_6	wk
311	Frontal_Med_Orb_L__Cingulum_Post_R_wk	Frontal_Med_Orb_L	Cingulum_Post_R	wk
312	Frontal_Med_Orb_L__ParaHippocampal_R_wk	Frontal_Med_Orb_L	ParaHippocampal_R	wk
313	Frontal_Med_Orb_L__Amygdala_L_wk	Frontal_Med_Orb_L	Amygdala_L	wk
314	Frontal_Med_Orb_L__Lingual_R_st	Frontal_Med_Orb_L	Lingual_R	st
315	Frontal_Med_Orb_L__Occipital_Sup_L_wk	Frontal_Med_Orb_L	Occipital_Sup_L	wk
316	Frontal_Med_Orb_L__Parietal_Sup_L_wk	Frontal_Med_Orb_L	Parietal_Sup_L	wk
317	Frontal_Med_Orb_L__Parietal_Sup_L_st	Frontal_Med_Orb_L	Parietal_Sup_L	st
318	Frontal_Med_Orb_L__Heschl_R_wk	Frontal_Med_Orb_L	Heschl_R	wk
319	Frontal_Med_Orb_L__Temporal_Sup_L_wk	Frontal_Med_Orb_L	Temporal_Sup_L	wk
320	Frontal_Med_Orb_L__Temporal_Pole_Mid_R_wk	Frontal_Med_Orb_L	Temporal_Pole_Mid_R	wk
321	Frontal_Med_Orb_L__Cerebelum_3_R_wk	Frontal_Med_Orb_L	Cerebelum_3_R	wk
322	Frontal_Med_Orb_L__Vermis_10_wk	Frontal_Med_Orb_L	Vermis_10	wk
323	Frontal_Med_Orb_R__Cingulum_Post_L_wk	Frontal_Med_Orb_R	Cingulum_Post_L	wk
324	Frontal_Med_Orb_R__Hippocampus_R_wk	Frontal_Med_Orb_R	Hippocampus_R	wk
325	Frontal_Med_Orb_R__Amygdala_R_wk	Frontal_Med_Orb_R	Amygdala_R	wk
326	Frontal_Med_Orb_R__Postcentral_R_wk	Frontal_Med_Orb_R	Postcentral_R	wk
327	Frontal_Med_Orb_R__Parietal_Sup_R_wk	Frontal_Med_Orb_R	Parietal_Sup_R	wk
328	Frontal_Med_Orb_R__Parietal_Inf_R_wk	Frontal_Med_Orb_R	Parietal_Inf_R	wk
329	Frontal_Med_Orb_R__Precuneus_R_st	Frontal_Med_Orb_R	Precuneus_R	st
330	Frontal_Med_Orb_R__Paracentral_Lobule_R_wk	Frontal_Med_Orb_R	Paracentral_Lobule_R	wk
331	Frontal_Med_Orb_R__Temporal_Sup_L_wk	Frontal_Med_Orb_R	Temporal_Sup_L	wk
332	Frontal_Med_Orb_R__Temporal_Pole_Mid_R_wk	Frontal_Med_Orb_R	Temporal_Pole_Mid_R	wk
333	Frontal_Med_Orb_R__Cerebelum_9_L_wk	Frontal_Med_Orb_R	Cerebelum_9_L	wk
334	Rectus_L__Cingulum_Post_L_wk	Rectus_L	Cingulum_Post_L	wk
335	Rectus_L__Calcarine_L_wk	Rectus_L	Calcarine_L	wk
336	Rectus_L__Occipital_Sup_R_st	Rectus_L	Occipital_Sup_R	st
337	Rectus_L__Parietal_Inf_R_wk	Rectus_L	Parietal_Inf_R	wk
338	Rectus_L__Angular_R_wk	Rectus_L	Angular_R	wk
339	Rectus_L__Temporal_Pole_Mid_R_wk	Rectus_L	Temporal_Pole_Mid_R	wk
340	Rectus_L__Temporal_Inf_L_wk	Rectus_L	Temporal_Inf_L	wk
341	Rectus_R__Hippocampus_L_wk	Rectus_R	Hippocampus_L	wk
342	Rectus_R__Occipital_Mid_R_wk	Rectus_R	Occipital_Mid_R	wk
343	Rectus_R__Parietal_Inf_R_wk	Rectus_R	Parietal_Inf_R	wk
344	Rectus_R__SupraMarginal_L_wk	Rectus_R	SupraMarginal_L	wk
345	Rectus_R__SupraMarginal_R_wk	Rectus_R	SupraMarginal_R	wk
346	Rectus_R__Cerebelum_6_L_wk	Rectus_R	Cerebelum_6_L	wk
347	Rectus_R__Vermis_4_5_wk	Rectus_R	Vermis_4_5	wk
348	Rectus_R__Vermis_10_wk	Rectus_R	Vermis_10	wk
349	Insula_L__Cingulum_Ant_L_wk	Insula_L	Cingulum_Ant_L	wk
350	Insula_L__Cingulum_Post_R_wk	Insula_L	Cingulum_Post_R	wk
351	Insula_L__ParaHippocampal_L_wk	Insula_L	ParaHippocampal_L	wk
352	Insula_L__Cuneus_L_wk	Insula_L	Cuneus_L	wk
353	Insula_L__Lingual_L_wk	Insula_L	Lingual_L	wk
354	Insula_L__Postcentral_R_wk	Insula_L	Postcentral_R	wk
355	Insula_L__SupraMarginal_L_wk	Insula_L	SupraMarginal_L	wk
356	Insula_L__SupraMarginal_R_wk	Insula_L	SupraMarginal_R	wk
357	Insula_L__SupraMarginal_R_st	Insula_L	SupraMarginal_R	st
358	Insula_L__Precuneus_R_wk	Insula_L	Precuneus_R	wk
359	Insula_L__Precuneus_R_st	Insula_L	Precuneus_R	st
360	Insula_L__Paracentral_Lobule_L_wk	Insula_L	Paracentral_Lobule_L	wk
361	Insula_L__Pallidum_R_wk	Insula_L	Pallidum_R	wk
362	Insula_L__Temporal_Sup_R_wk	Insula_L	Temporal_Sup_R	wk
363	Insula_L__Temporal_Pole_Mid_L_wk	Insula_L	Temporal_Pole_Mid_L	wk
364	Insula_L__Cerebelum_4_5_R_wk	Insula_L	Cerebelum_4_5_R	wk
365	Insula_R__Cingulum_Post_L_st	Insula_R	Cingulum_Post_L	st
366	Insula_R__Occipital_Sup_R_wk	Insula_R	Occipital_Sup_R	wk
367	Insula_R__Occipital_Inf_R_wk	Insula_R	Occipital_Inf_R	wk
368	Insula_R__Postcentral_L_wk	Insula_R	Postcentral_L	wk
369	Insula_R__Angular_L_wk	Insula_R	Angular_L	wk
370	Insula_R__Precuneus_L_st	Insula_R	Precuneus_L	st
371	Insula_R__Caudate_L_wk	Insula_R	Caudate_L	wk
372	Insula_R__Temporal_Mid_L_wk	Insula_R	Temporal_Mid_L	wk
373	Insula_R__Temporal_Inf_L_st	Insula_R	Temporal_Inf_L	st
374	Insula_R__Cerebelum_6_L_wk	Insula_R	Cerebelum_6_L	wk
375	Insula_R__Cerebelum_6_R_wk	Insula_R	Cerebelum_6_R	wk
376	Insula_R__Vermis_3_wk	Insula_R	Vermis_3	wk
377	Insula_R__Vermis_7_wk	Insula_R	Vermis_7	wk
378	Insula_R__Vermis_8_wk	Insula_R	Vermis_8	wk
379	Cingulum_Ant_L__Cingulum_Ant_R_st	Cingulum_Ant_L	Cingulum_Ant_R	st
380	Cingulum_Ant_L__Cingulum_Mid_R_wk	Cingulum_Ant_L	Cingulum_Mid_R	wk
381	Cingulum_Ant_L__Lingual_L_wk	Cingulum_Ant_L	Lingual_L	wk
382	Cingulum_Ant_L__Occipital_Inf_L_wk	Cingulum_Ant_L	Occipital_Inf_L	wk
383	Cingulum_Ant_L__Occipital_Inf_L_st	Cingulum_Ant_L	Occipital_Inf_L	st
384	Cingulum_Ant_L__Occipital_Inf_R_wk	Cingulum_Ant_L	Occipital_Inf_R	wk
385	Cingulum_Ant_L__Thalamus_L_wk	Cingulum_Ant_L	Thalamus_L	wk
386	Cingulum_Ant_L__Temporal_Sup_L_wk	Cingulum_Ant_L	Temporal_Sup_L	wk
387	Cingulum_Ant_L__Temporal_Inf_L_st	Cingulum_Ant_L	Temporal_Inf_L	st
388	Cingulum_Ant_L__Cerebelum_4_5_L_wk	Cingulum_Ant_L	Cerebelum_4_5_L	wk
389	Cingulum_Ant_L__Vermis_4_5_wk	Cingulum_Ant_L	Vermis_4_5	wk
390	Cingulum_Ant_R__Cingulum_Mid_R_st	Cingulum_Ant_R	Cingulum_Mid_R	st
391	Cingulum_Ant_R__Calcarine_R_wk	Cingulum_Ant_R	Calcarine_R	wk
392	Cingulum_Ant_R__Cuneus_L_wk	Cingulum_Ant_R	Cuneus_L	wk
393	Cingulum_Ant_R__Fusiform_R_wk	Cingulum_Ant_R	Fusiform_R	wk
394	Cingulum_Ant_R__SupraMarginal_L_wk	Cingulum_Ant_R	SupraMarginal_L	wk
395	Cingulum_Ant_R__Thalamus_R_wk	Cingulum_Ant_R	Thalamus_R	wk
396	Cingulum_Ant_R__Temporal_Mid_R_wk	Cingulum_Ant_R	Temporal_Mid_R	wk
397	Cingulum_Ant_R__Cerebelum_Crus2_R_wk	Cingulum_Ant_R	Cerebelum_Crus2_R	wk
398	Cingulum_Ant_R__Cerebelum_3_R_wk	Cingulum_Ant_R	Cerebelum_3_R	wk
399	Cingulum_Ant_R__Cerebelum_4_5_L_wk	Cingulum_Ant_R	Cerebelum_4_5_L	wk
400	Cingulum_Ant_R__Cerebelum_6_R_wk	Cingulum_Ant_R	Cerebelum_6_R	wk
401	Cingulum_Ant_R__Vermis_3_wk	Cingulum_Ant_R	Vermis_3	wk
402	Cingulum_Ant_R__Vermis_6_wk	Cingulum_Ant_R	Vermis_6	wk
403	Cingulum_Ant_R__Vermis_8_wk	Cingulum_Ant_R	Vermis_8	wk
404	Cingulum_Mid_L__Hippocampus_R_wk	Cingulum_Mid_L	Hippocampus_R	wk
405	Cingulum_Mid_L__Cuneus_R_wk	Cingulum_Mid_L	Cuneus_R	wk
406	Cingulum_Mid_L__Occipital_Sup_L_wk	Cingulum_Mid_L	Occipital_Sup_L	wk
407	Cingulum_Mid_L__Occipital_Mid_R_wk	Cingulum_Mid_L	Occipital_Mid_R	wk
408	Cingulum_Mid_L__Fusiform_R_wk	Cingulum_Mid_L	Fusiform_R	wk
409	Cingulum_Mid_L__Parietal_Inf_R_wk	Cingulum_Mid_L	Parietal_Inf_R	wk
410	Cingulum_Mid_L__Pallidum_R_wk	Cingulum_Mid_L	Pallidum_R	wk
411	Cingulum_Mid_L__Heschl_L_wk	Cingulum_Mid_L	Heschl_L	wk
412	Cingulum_Mid_L__Temporal_Sup_L_wk	Cingulum_Mid_L	Temporal_Sup_L	wk
413	Cingulum_Mid_L__Cerebelum_3_R_wk	Cingulum_Mid_L	Cerebelum_3_R	wk
414	Cingulum_Mid_R__Cingulum_Post_R_wk	Cingulum_Mid_R	Cingulum_Post_R	wk
415	Cingulum_Mid_R__Hippocampus_L_wk	Cingulum_Mid_R	Hippocampus_L	wk
416	Cingulum_Mid_R__ParaHippocampal_L_wk	Cingulum_Mid_R	ParaHippocampal_L	wk
417	Cingulum_Mid_R__Occipital_Inf_R_wk	Cingulum_Mid_R	Occipital_Inf_R	wk
418	Cingulum_Mid_R__Postcentral_L_wk	Cingulum_Mid_R	Postcentral_L	wk
419	Cingulum_Mid_R__Precuneus_L_wk	Cingulum_Mid_R	Precuneus_L	wk
420	Cingulum_Mid_R__Putamen_L_wk	Cingulum_Mid_R	Putamen_L	wk
421	Cingulum_Mid_R__Cerebelum_10_L_st	Cingulum_Mid_R	Cerebelum_10_L	st
422	Cingulum_Mid_R__Vermis_6_wk	Cingulum_Mid_R	Vermis_6	wk
423	Cingulum_Mid_R__Vermis_10_wk	Cingulum_Mid_R	Vermis_10	wk
424	Cingulum_Post_L__ParaHippocampal_L_wk	Cingulum_Post_L	ParaHippocampal_L	wk
425	Cingulum_Post_L__Amygdala_L_wk	Cingulum_Post_L	Amygdala_L	wk
426	Cingulum_Post_L__Calcarine_L_wk	Cingulum_Post_L	Calcarine_L	wk
427	Cingulum_Post_L__Lingual_R_wk	Cingulum_Post_L	Lingual_R	wk
428	Cingulum_Post_L__Occipital_Sup_L_wk	Cingulum_Post_L	Occipital_Sup_L	wk
429	Cingulum_Post_L__SupraMarginal_R_wk	Cingulum_Post_L	SupraMarginal_R	wk
430	Cingulum_Post_L__Angular_R_wk	Cingulum_Post_L	Angular_R	wk
431	Cingulum_Post_L__Paracentral_Lobule_L_wk	Cingulum_Post_L	Paracentral_Lobule_L	wk
432	Cingulum_Post_L__Temporal_Sup_L_wk	Cingulum_Post_L	Temporal_Sup_L	wk
433	Cingulum_Post_L__Temporal_Pole_Sup_R_wk	Cingulum_Post_L	Temporal_Pole_Sup_R	wk
434	Cingulum_Post_L__Cerebelum_10_R_wk	Cingulum_Post_L	Cerebelum_10_R	wk
435	Cingulum_Post_L__Vermis_3_wk	Cingulum_Post_L	Vermis_3	wk
436	Cingulum_Post_R__Postcentral_L_st	Cingulum_Post_R	Postcentral_L	st
437	Cingulum_Post_R__Parietal_Sup_L_wk	Cingulum_Post_R	Parietal_Sup_L	wk
438	Cingulum_Post_R__SupraMarginal_R_wk	Cingulum_Post_R	SupraMarginal_R	wk
439	Cingulum_Post_R__Thalamus_R_wk	Cingulum_Post_R	Thalamus_R	wk
440	Cingulum_Post_R__Cerebelum_3_L_wk	Cingulum_Post_R	Cerebelum_3_L	wk
441	Cingulum_Post_R__Cerebelum_3_R_st	Cingulum_Post_R	Cerebelum_3_R	st
442	Cingulum_Post_R__Cerebelum_9_L_wk	Cingulum_Post_R	Cerebelum_9_L	wk
443	Cingulum_Post_R__Vermis_3_wk	Cingulum_Post_R	Vermis_3	wk
444	Cingulum_Post_R__Vermis_4_5_wk	Cingulum_Post_R	Vermis_4_5	wk
445	Hippocampus_L__Hippocampus_R_st	Hippocampus_L	Hippocampus_R	st
446	Hippocampus_L__Fusiform_L_wk	Hippocampus_L	Fusiform_L	wk
447	Hippocampus_L__Postcentral_R_wk	Hippocampus_L	Postcentral_R	wk
448	Hippocampus_L__SupraMarginal_L_wk	Hippocampus_L	SupraMarginal_L	wk
449	Hippocampus_L__Angular_R_wk	Hippocampus_L	Angular_R	wk
450	Hippocampus_L__Thalamus_R_wk	Hippocampus_L	Thalamus_R	wk
451	Hippocampus_L__Heschl_L_wk	Hippocampus_L	Heschl_L	wk
452	Hippocampus_L__Temporal_Pole_Mid_L_wk	Hippocampus_L	Temporal_Pole_Mid_L	wk
453	Hippocampus_L__Cerebelum_Crus1_R_wk	Hippocampus_L	Cerebelum_Crus1_R	wk
454	Hippocampus_L__Cerebelum_3_L_wk	Hippocampus_L	Cerebelum_3_L	wk
455	Hippocampus_L__Cerebelum_4_5_L_st	Hippocampus_L	Cerebelum_4_5_L	st
456	Hippocampus_L__Cerebelum_6_R_wk	Hippocampus_L	Cerebelum_6_R	wk
457	Hippocampus_L__Cerebelum_8_R_wk	Hippocampus_L	Cerebelum_8_R	wk
458	Hippocampus_R__Cuneus_L_wk	Hippocampus_R	Cuneus_L	wk
459	Hippocampus_R__Fusiform_L_st	Hippocampus_R	Fusiform_L	st
460	Hippocampus_R__SupraMarginal_R_wk	Hippocampus_R	SupraMarginal_R	wk
461	Hippocampus_R__Angular_L_wk	Hippocampus_R	Angular_L	wk
462	Hippocampus_R__Angular_R_wk	Hippocampus_R	Angular_R	wk
463	Hippocampus_R__Paracentral_Lobule_R_wk	Hippocampus_R	Paracentral_Lobule_R	wk
464	Hippocampus_R__Temporal_Sup_R_wk	Hippocampus_R	Temporal_Sup_R	wk
465	Hippocampus_R__Temporal_Pole_Sup_L_st	Hippocampus_R	Temporal_Pole_Sup_L	st
466	Hippocampus_R__Temporal_Pole_Sup_R_wk	Hippocampus_R	Temporal_Pole_Sup_R	wk
467	Hippocampus_R__Temporal_Mid_L_wk	Hippocampus_R	Temporal_Mid_L	wk
468	Hippocampus_R__Temporal_Pole_Mid_R_wk	Hippocampus_R	Temporal_Pole_Mid_R	wk
469	Hippocampus_R__Cerebelum_4_5_L_wk	Hippocampus_R	Cerebelum_4_5_L	wk
470	Hippocampus_R__Cerebelum_7b_R_st	Hippocampus_R	Cerebelum_7b_R	st
471	Hippocampus_R__Cerebelum_8_R_wk	Hippocampus_R	Cerebelum_8_R	wk
472	Hippocampus_R__Cerebelum_9_L_wk	Hippocampus_R	Cerebelum_9_L	wk
473	ParaHippocampal_L__Lingual_R_wk	ParaHippocampal_L	Lingual_R	wk
474	ParaHippocampal_L__Occipital_Mid_L_wk	ParaHippocampal_L	Occipital_Mid_L	wk
475	ParaHippocampal_L__Parietal_Sup_R_wk	ParaHippocampal_L	Parietal_Sup_R	wk
476	ParaHippocampal_L__Angular_R_wk	ParaHippocampal_L	Angular_R	wk
477	ParaHippocampal_L__Precuneus_R_wk	ParaHippocampal_L	Precuneus_R	wk
478	ParaHippocampal_L__Paracentral_Lobule_L_wk	ParaHippocampal_L	Paracentral_Lobule_L	wk
479	ParaHippocampal_L__Paracentral_Lobule_R_wk	ParaHippocampal_L	Paracentral_Lobule_R	wk
480	ParaHippocampal_L__Putamen_L_wk	ParaHippocampal_L	Putamen_L	wk
481	ParaHippocampal_L__Temporal_Sup_L_wk	ParaHippocampal_L	Temporal_Sup_L	wk
482	ParaHippocampal_L__Temporal_Pole_Sup_R_wk	ParaHippocampal_L	Temporal_Pole_Sup_R	wk
483	ParaHippocampal_L__Temporal_Pole_Mid_L_wk	ParaHippocampal_L	Temporal_Pole_Mid_L	wk
484	ParaHippocampal_L__Temporal_Inf_L_wk	ParaHippocampal_L	Temporal_Inf_L	wk
485	ParaHippocampal_L__Cerebelum_4_5_L_wk	ParaHippocampal_L	Cerebelum_4_5_L	wk
486	ParaHippocampal_L__Vermis_6_wk	ParaHippocampal_L	Vermis_6	wk
487	ParaHippocampal_R__Amygdala_R_wk	ParaHippocampal_R	Amygdala_R	wk
488	ParaHippocampal_R__Amygdala_R_st	ParaHippocampal_R	Amygdala_R	st
489	ParaHippocampal_R__Cuneus_R_wk	ParaHippocampal_R	Cuneus_R	wk
490	ParaHippocampal_R__Occipital_Mid_L_wk	ParaHippocampal_R	Occipital_Mid_L	wk
491	ParaHippocampal_R__Temporal_Pole_Sup_R_wk	ParaHippocampal_R	Temporal_Pole_Sup_R	wk
492	ParaHippocampal_R__Cerebelum_Crus1_L_wk	ParaHippocampal_R	Cerebelum_Crus1_L	wk
493	ParaHippocampal_R__Cerebelum_3_L_wk	ParaHippocampal_R	Cerebelum_3_L	wk
494	ParaHippocampal_R__Cerebelum_4_5_R_wk	ParaHippocampal_R	Cerebelum_4_5_R	wk
495	ParaHippocampal_R__Cerebelum_6_R_wk	ParaHippocampal_R	Cerebelum_6_R	wk
496	ParaHippocampal_R__Vermis_6_wk	ParaHippocampal_R	Vermis_6	wk
497	Amygdala_L__Occipital_Sup_L_st	Amygdala_L	Occipital_Sup_L	st
498	Amygdala_L__Fusiform_L_wk	Amygdala_L	Fusiform_L	wk
499	Amygdala_L__Parietal_Inf_L_wk	Amygdala_L	Parietal_Inf_L	wk
500	Amygdala_L__Temporal_Mid_R_wk	Amygdala_L	Temporal_Mid_R	wk
501	Amygdala_L__Cerebelum_Crus2_R_wk	Amygdala_L	Cerebelum_Crus2_R	wk
502	Amygdala_L__Vermis_3_wk	Amygdala_L	Vermis_3	wk
503	Amygdala_R__SupraMarginal_R_wk	Amygdala_R	SupraMarginal_R	wk
504	Amygdala_R__Caudate_L_wk	Amygdala_R	Caudate_L	wk
505	Amygdala_R__Putamen_R_wk	Amygdala_R	Putamen_R	wk
506	Amygdala_R__Cerebelum_Crus1_L_wk	Amygdala_R	Cerebelum_Crus1_L	wk
507	Amygdala_R__Cerebelum_Crus1_R_wk	Amygdala_R	Cerebelum_Crus1_R	wk
508	Amygdala_R__Cerebelum_Crus2_R_wk	Amygdala_R	Cerebelum_Crus2_R	wk
509	Amygdala_R__Cerebelum_3_L_st	Amygdala_R	Cerebelum_3_L	st
510	Amygdala_R__Vermis_9_wk	Amygdala_R	Vermis_9	wk
511	Calcarine_L__Cuneus_L_st	Calcarine_L	Cuneus_L	st
512	Calcarine_L__Occipital_Sup_R_st	Calcarine_L	Occipital_Sup_R	st
513	Calcarine_L__Occipital_Mid_R_st	Calcarine_L	Occipital_Mid_R	st
514	Calcarine_L__Parietal_Sup_R_st	Calcarine_L	Parietal_Sup_R	st
515	Calcarine_L__Caudate_R_wk	Calcarine_L	Caudate_R	wk
516	Calcarine_L__Pallidum_L_wk	Calcarine_L	Pallidum_L	wk
517	Calcarine_L__Vermis_7_wk	Calcarine_L	Vermis_7	wk
518	Calcarine_L__Vermis_8_wk	Calcarine_L	Vermis_8	wk
519	Calcarine_R__Cuneus_L_wk	Calcarine_R	Cuneus_L	wk
520	Calcarine_R__Cuneus_R_wk	Calcarine_R	Cuneus_R	wk
521	Calcarine_R__Cuneus_R_st	Calcarine_R	Cuneus_R	st
522	Calcarine_R__Occipital_Sup_R_wk	Calcarine_R	Occipital_Sup_R	wk
523	Calcarine_R__Occipital_Mid_R_wk	Calcarine_R	Occipital_Mid_R	wk
524	Calcarine_R__Postcentral_L_wk	Calcarine_R	Postcentral_L	wk
525	Calcarine_R__Parietal_Inf_R_wk	Calcarine_R	Parietal_Inf_R	wk
526	Calcarine_R__Thalamus_L_wk	Calcarine_R	Thalamus_L	wk
527	Calcarine_R__Cerebelum_Crus2_L_wk	Calcarine_R	Cerebelum_Crus2_L	wk
528	Calcarine_R__Vermis_3_wk	Calcarine_R	Vermis_3	wk
529	Cuneus_L__Lingual_R_wk	Cuneus_L	Lingual_R	wk
530	Cuneus_L__Occipital_Mid_R_wk	Cuneus_L	Occipital_Mid_R	wk
531	Cuneus_L__Postcentral_L_wk	Cuneus_L	Postcentral_L	wk
532	Cuneus_L__Precuneus_R_wk	Cuneus_L	Precuneus_R	wk
533	Cuneus_L__Paracentral_Lobule_L_wk	Cuneus_L	Paracentral_Lobule_L	wk
534	Cuneus_L__Pallidum_R_wk	Cuneus_L	Pallidum_R	wk
535	Cuneus_L__Temporal_Pole_Sup_L_wk	Cuneus_L	Temporal_Pole_Sup_L	wk
536	Cuneus_L__Temporal_Mid_R_wk	Cuneus_L	Temporal_Mid_R	wk
537	Cuneus_L__Temporal_Inf_R_st	Cuneus_L	Temporal_Inf_R	st
538	Cuneus_L__Cerebelum_4_5_R_wk	Cuneus_L	Cerebelum_4_5_R	wk
539	Cuneus_L__Vermis_1_2_wk	Cuneus_L	Vermis_1_2	wk
540	Cuneus_R__Occipital_Sup_R_wk	Cuneus_R	Occipital_Sup_R	wk
541	Cuneus_R__Postcentral_L_wk	Cuneus_R	Postcentral_L	wk
542	Cuneus_R__Postcentral_R_wk	Cuneus_R	Postcentral_R	wk
543	Cuneus_R__Caudate_R_wk	Cuneus_R	Caudate_R	wk
544	Cuneus_R__Putamen_L_wk	Cuneus_R	Putamen_L	wk
545	Cuneus_R__Temporal_Pole_Sup_L_wk	Cuneus_R	Temporal_Pole_Sup_L	wk
546	Cuneus_R__Temporal_Mid_R_wk	Cuneus_R	Temporal_Mid_R	wk
547	Cuneus_R__Cerebelum_6_R_st	Cuneus_R	Cerebelum_6_R	st
548	Cuneus_R__Cerebelum_8_L_wk	Cuneus_R	Cerebelum_8_L	wk
549	Cuneus_R__Cerebelum_9_L_wk	Cuneus_R	Cerebelum_9_L	wk
550	Cuneus_R__Cerebelum_10_R_wk	Cuneus_R	Cerebelum_10_R	wk
551	Lingual_L__Postcentral_L_st	Lingual_L	Postcentral_L	st
552	Lingual_L__Heschl_L_wk	Lingual_L	Heschl_L	wk
553	Lingual_L__Vermis_7_wk	Lingual_L	Vermis_7	wk
554	Lingual_R__Thalamus_R_wk	Lingual_R	Thalamus_R	wk
555	Lingual_R__Vermis_3_st	Lingual_R	Vermis_3	st
556	Occipital_Sup_L__Paracentral_Lobule_L_wk	Occipital_Sup_L	Paracentral_Lobule_L	wk
557	Occipital_Sup_L__Temporal_Mid_R_wk	Occipital_Sup_L	Temporal_Mid_R	wk
558	Occipital_Sup_L__Cerebelum_8_L_wk	Occipital_Sup_L	Cerebelum_8_L	wk
559	Occipital_Sup_L__Cerebelum_9_R_wk	Occipital_Sup_L	Cerebelum_9_R	wk
560	Occipital_Sup_L__Vermis_3_wk	Occipital_Sup_L	Vermis_3	wk
561	Occipital_Sup_R__Postcentral_R_wk	Occipital_Sup_R	Postcentral_R	wk
562	Occipital_Sup_R__Pallidum_L_wk	Occipital_Sup_R	Pallidum_L	wk
563	Occipital_Sup_R__Pallidum_R_wk	Occipital_Sup_R	Pallidum_R	wk
564	Occipital_Sup_R__Temporal_Pole_Sup_L_wk	Occipital_Sup_R	Temporal_Pole_Sup_L	wk
565	Occipital_Sup_R__Temporal_Pole_Sup_R_wk	Occipital_Sup_R	Temporal_Pole_Sup_R	wk
566	Occipital_Sup_R__Temporal_Inf_R_wk	Occipital_Sup_R	Temporal_Inf_R	wk
567	Occipital_Sup_R__Vermis_7_wk	Occipital_Sup_R	Vermis_7	wk
568	Occipital_Mid_L__Occipital_Mid_R_st	Occipital_Mid_L	Occipital_Mid_R	st
569	Occipital_Mid_L__Parietal_Inf_R_st	Occipital_Mid_L	Parietal_Inf_R	st
570	Occipital_Mid_L__Precuneus_L_wk	Occipital_Mid_L	Precuneus_L	wk
571	Occipital_Mid_L__Caudate_R_wk	Occipital_Mid_L	Caudate_R	wk
572	Occipital_Mid_L__Temporal_Pole_Mid_L_wk	Occipital_Mid_L	Temporal_Pole_Mid_L	wk
573	Occipital_Mid_L__Cerebelum_4_5_L_wk	Occipital_Mid_L	Cerebelum_4_5_L	wk
574	Occipital_Mid_L__Vermis_10_wk	Occipital_Mid_L	Vermis_10	wk
575	Occipital_Mid_R__Occipital_Inf_R_wk	Occipital_Mid_R	Occipital_Inf_R	wk
576	Occipital_Mid_R__Fusiform_L_wk	Occipital_Mid_R	Fusiform_L	wk
577	Occipital_Mid_R__Postcentral_R_wk	Occipital_Mid_R	Postcentral_R	wk
578	Occipital_Mid_R__Precuneus_L_wk	Occipital_Mid_R	Precuneus_L	wk
579	Occipital_Mid_R__Temporal_Sup_L_wk	Occipital_Mid_R	Temporal_Sup_L	wk
580	Occipital_Mid_R__Temporal_Mid_R_wk	Occipital_Mid_R	Temporal_Mid_R	wk
581	Occipital_Mid_R__Temporal_Inf_R_st	Occipital_Mid_R	Temporal_Inf_R	st
582	Occipital_Mid_R__Cerebelum_6_L_wk	Occipital_Mid_R	Cerebelum_6_L	wk
583	Occipital_Mid_R__Vermis_6_wk	Occipital_Mid_R	Vermis_6	wk
584	Occipital_Inf_L__Postcentral_L_wk	Occipital_Inf_L	Postcentral_L	wk
585	Occipital_Inf_L__Postcentral_L_st	Occipital_Inf_L	Postcentral_L	st
586	Occipital_Inf_L__Postcentral_R_wk	Occipital_Inf_L	Postcentral_R	wk
587	Occipital_Inf_L__Precuneus_L_st	Occipital_Inf_L	Precuneus_L	st
588	Occipital_Inf_L__Precuneus_R_st	Occipital_Inf_L	Precuneus_R	st
589	Occipital_Inf_L__Pallidum_L_wk	Occipital_Inf_L	Pallidum_L	wk
590	Occipital_Inf_L__Temporal_Pole_Sup_R_wk	Occipital_Inf_L	Temporal_Pole_Sup_R	wk
591	Occipital_Inf_L__Temporal_Pole_Sup_R_st	Occipital_Inf_L	Temporal_Pole_Sup_R	st
592	Occipital_Inf_L__Cerebelum_Crus2_L_wk	Occipital_Inf_L	Cerebelum_Crus2_L	wk
593	Occipital_Inf_L__Cerebelum_3_R_wk	Occipital_Inf_L	Cerebelum_3_R	wk
594	Occipital_Inf_L__Cerebelum_4_5_L_st	Occipital_Inf_L	Cerebelum_4_5_L	st
595	Occipital_Inf_L__Cerebelum_9_R_wk	Occipital_Inf_L	Cerebelum_9_R	wk
596	Occipital_Inf_R__Precuneus_R_wk	Occipital_Inf_R	Precuneus_R	wk
597	Occipital_Inf_R__Thalamus_L_wk	Occipital_Inf_R	Thalamus_L	wk
598	Occipital_Inf_R__Thalamus_R_wk	Occipital_Inf_R	Thalamus_R	wk
599	Occipital_Inf_R__Cerebelum_9_L_wk	Occipital_Inf_R	Cerebelum_9_L	wk
600	Occipital_Inf_R__Vermis_3_wk	Occipital_Inf_R	Vermis_3	wk
601	Occipital_Inf_R__Vermis_6_wk	Occipital_Inf_R	Vermis_6	wk
602	Fusiform_L__Parietal_Sup_R_wk	Fusiform_L	Parietal_Sup_R	wk
603	Fusiform_L__Precuneus_L_st	Fusiform_L	Precuneus_L	st
604	Fusiform_L__Temporal_Pole_Mid_R_wk	Fusiform_L	Temporal_Pole_Mid_R	wk
605	Fusiform_L__Temporal_Inf_L_st	Fusiform_L	Temporal_Inf_L	st
606	Fusiform_L__Cerebelum_3_R_st	Fusiform_L	Cerebelum_3_R	st
607	Fusiform_L__Cerebelum_8_R_wk	Fusiform_L	Cerebelum_8_R	wk
608	Fusiform_L__Vermis_10_wk	Fusiform_L	Vermis_10	wk
609	Fusiform_R__SupraMarginal_R_wk	Fusiform_R	SupraMarginal_R	wk
610	Fusiform_R__Precuneus_L_wk	Fusiform_R	Precuneus_L	wk
611	Fusiform_R__Precuneus_R_wk	Fusiform_R	Precuneus_R	wk
612	Fusiform_R__Temporal_Mid_L_wk	Fusiform_R	Temporal_Mid_L	wk
613	Fusiform_R__Temporal_Pole_Mid_R_wk	Fusiform_R	Temporal_Pole_Mid_R	wk
614	Fusiform_R__Cerebelum_6_L_wk	Fusiform_R	Cerebelum_6_L	wk
615	Postcentral_L__Postcentral_R_st	Postcentral_L	Postcentral_R	st
616	Postcentral_L__Parietal_Sup_R_wk	Postcentral_L	Parietal_Sup_R	wk
617	Postcentral_L__Angular_R_st	Postcentral_L	Angular_R	st
618	Postcentral_L__Paracentral_Lobule_R_wk	Postcentral_L	Paracentral_Lobule_R	wk
619	Postcentral_L__Thalamus_R_wk	Postcentral_L	Thalamus_R	wk
620	Postcentral_L__Heschl_R_wk	Postcentral_L	Heschl_R	wk
621	Postcentral_L__Temporal_Inf_R_st	Postcentral_L	Temporal_Inf_R	st
622	Postcentral_L__Cerebelum_Crus1_L_wk	Postcentral_L	Cerebelum_Crus1_L	wk
623	Postcentral_L__Cerebelum_4_5_R_st	Postcentral_L	Cerebelum_4_5_R	st
624	Postcentral_L__Vermis_4_5_wk	Postcentral_L	Vermis_4_5	wk
625	Postcentral_R__Parietal_Sup_L_wk	Postcentral_R	Parietal_Sup_L	wk
626	Postcentral_R__Angular_L_wk	Postcentral_R	Angular_L	wk
627	Postcentral_R__Angular_R_wk	Postcentral_R	Angular_R	wk
628	Postcentral_R__Paracentral_Lobule_L_st	Postcentral_R	Paracentral_Lobule_L	st
629	Postcentral_R__Putamen_L_wk	Postcentral_R	Putamen_L	wk
630	Postcentral_R__Temporal_Sup_L_st	Postcentral_R	Temporal_Sup_L	st
631	Postcentral_R__Temporal_Sup_R_wk	Postcentral_R	Temporal_Sup_R	wk
632	Postcentral_R__Temporal_Mid_R_wk	Postcentral_R	Temporal_Mid_R	wk
633	Postcentral_R__Temporal_Pole_Mid_L_wk	Postcentral_R	Temporal_Pole_Mid_L	wk
634	Postcentral_R__Cerebelum_Crus1_L_wk	Postcentral_R	Cerebelum_Crus1_L	wk
635	Postcentral_R__Cerebelum_Crus2_L_st	Postcentral_R	Cerebelum_Crus2_L	st
636	Postcentral_R__Cerebelum_3_R_st	Postcentral_R	Cerebelum_3_R	st
637	Parietal_Sup_L__Angular_R_st	Parietal_Sup_L	Angular_R	st
638	Parietal_Sup_L__Temporal_Mid_L_wk	Parietal_Sup_L	Temporal_Mid_L	wk
639	Parietal_Sup_L__Temporal_Pole_Mid_L_wk	Parietal_Sup_L	Temporal_Pole_Mid_L	wk
640	Parietal_Sup_L__Temporal_Inf_L_wk	Parietal_Sup_L	Temporal_Inf_L	wk
641	Parietal_Sup_L__Cerebelum_6_R_wk	Parietal_Sup_L	Cerebelum_6_R	wk
642	Parietal_Sup_L__Cerebelum_8_R_wk	Parietal_Sup_L	Cerebelum_8_R	wk
643	Parietal_Sup_L__Vermis_7_wk	Parietal_Sup_L	Vermis_7	wk
644	Parietal_Sup_L__Vermis_9_wk	Parietal_Sup_L	Vermis_9	wk
645	Parietal_Sup_R__SupraMarginal_L_wk	Parietal_Sup_R	SupraMarginal_L	wk
646	Parietal_Sup_R__SupraMarginal_L_st	Parietal_Sup_R	SupraMarginal_L	st
647	Parietal_Sup_R__Pallidum_R_wk	Parietal_Sup_R	Pallidum_R	wk
648	Parietal_Sup_R__Cerebelum_4_5_L_wk	Parietal_Sup_R	Cerebelum_4_5_L	wk
649	Parietal_Sup_R__Vermis_6_wk	Parietal_Sup_R	Vermis_6	wk
650	Parietal_Inf_L__Parietal_Inf_R_wk	Parietal_Inf_L	Parietal_Inf_R	wk
651	Parietal_Inf_L__Precuneus_R_wk	Parietal_Inf_L	Precuneus_R	wk
652	Parietal_Inf_L__Heschl_L_wk	Parietal_Inf_L	Heschl_L	wk
653	Parietal_Inf_L__Temporal_Sup_L_wk	Parietal_Inf_L	Temporal_Sup_L	wk
654	Parietal_Inf_L__Temporal_Pole_Mid_L_wk	Parietal_Inf_L	Temporal_Pole_Mid_L	wk
655	Parietal_Inf_R__Angular_L_wk	Parietal_Inf_R	Angular_L	wk
656	Parietal_Inf_R__Heschl_L_wk	Parietal_Inf_R	Heschl_L	wk
657	Parietal_Inf_R__Heschl_R_wk	Parietal_Inf_R	Heschl_R	wk
658	Parietal_Inf_R__Temporal_Sup_L_wk	Parietal_Inf_R	Temporal_Sup_L	wk
659	Parietal_Inf_R__Temporal_Sup_R_wk	Parietal_Inf_R	Temporal_Sup_R	wk
660	Parietal_Inf_R__Cerebelum_Crus1_L_wk	Parietal_Inf_R	Cerebelum_Crus1_L	wk
661	Parietal_Inf_R__Cerebelum_Crus1_R_wk	Parietal_Inf_R	Cerebelum_Crus1_R	wk
662	Parietal_Inf_R__Cerebelum_Crus2_L_st	Parietal_Inf_R	Cerebelum_Crus2_L	st
663	Parietal_Inf_R__Cerebelum_4_5_L_wk	Parietal_Inf_R	Cerebelum_4_5_L	wk
664	Parietal_Inf_R__Cerebelum_6_R_wk	Parietal_Inf_R	Cerebelum_6_R	wk
665	SupraMarginal_L__Angular_L_wk	SupraMarginal_L	Angular_L	wk
666	SupraMarginal_L__Precuneus_R_wk	SupraMarginal_L	Precuneus_R	wk
667	SupraMarginal_L__Pallidum_L_wk	SupraMarginal_L	Pallidum_L	wk
668	SupraMarginal_L__Heschl_R_wk	SupraMarginal_L	Heschl_R	wk
669	SupraMarginal_L__Heschl_R_st	SupraMarginal_L	Heschl_R	st
670	SupraMarginal_L__Temporal_Mid_R_wk	SupraMarginal_L	Temporal_Mid_R	wk
671	SupraMarginal_L__Temporal_Pole_Mid_L_st	SupraMarginal_L	Temporal_Pole_Mid_L	st
672	SupraMarginal_L__Temporal_Pole_Mid_R_wk	SupraMarginal_L	Temporal_Pole_Mid_R	wk
673	SupraMarginal_R__Putamen_L_st	SupraMarginal_R	Putamen_L	st
674	SupraMarginal_R__Pallidum_L_wk	SupraMarginal_R	Pallidum_L	wk
675	SupraMarginal_R__Pallidum_L_st	SupraMarginal_R	Pallidum_L	st
676	SupraMarginal_R__Temporal_Sup_L_wk	SupraMarginal_R	Temporal_Sup_L	wk
677	SupraMarginal_R__Temporal_Sup_L_st	SupraMarginal_R	Temporal_Sup_L	st
678	SupraMarginal_R__Cerebelum_Crus1_R_wk	SupraMarginal_R	Cerebelum_Crus1_R	wk
679	Angular_L__Precuneus_R_st	Angular_L	Precuneus_R	st
680	Angular_L__Caudate_L_wk	Angular_L	Caudate_L	wk
681	Angular_L__Putamen_L_wk	Angular_L	Putamen_L	wk
682	Angular_L__Temporal_Pole_Sup_L_wk	Angular_L	Temporal_Pole_Sup_L	wk
683	Angular_L__Temporal_Mid_L_wk	Angular_L	Temporal_Mid_L	wk
684	Angular_L__Cerebelum_3_L_wk	Angular_L	Cerebelum_3_L	wk
685	Angular_L__Cerebelum_6_L_wk	Angular_L	Cerebelum_6_L	wk
686	Angular_L__Vermis_4_5_wk	Angular_L	Vermis_4_5	wk
687	Angular_R__Precuneus_L_wk	Angular_R	Precuneus_L	wk
688	Angular_R__Precuneus_R_st	Angular_R	Precuneus_R	st
689	Angular_R__Heschl_R_wk	Angular_R	Heschl_R	wk
690	Angular_R__Temporal_Pole_Mid_L_wk	Angular_R	Temporal_Pole_Mid_L	wk
691	Angular_R__Temporal_Pole_Mid_L_st	Angular_R	Temporal_Pole_Mid_L	st
692	Angular_R__Temporal_Inf_R_wk	Angular_R	Temporal_Inf_R	wk
693	Angular_R__Cerebelum_Crus1_R_wk	Angular_R	Cerebelum_Crus1_R	wk
694	Angular_R__Cerebelum_3_R_wk	Angular_R	Cerebelum_3_R	wk
695	Angular_R__Vermis_3_wk	Angular_R	Vermis_3	wk
696	Precuneus_L__Thalamus_L_wk	Precuneus_L	Thalamus_L	wk
697	Precuneus_L__Heschl_R_wk	Precuneus_L	Heschl_R	wk
698	Precuneus_L__Temporal_Pole_Mid_L_wk	Precuneus_L	Temporal_Pole_Mid_L	wk
699	Precuneus_L__Cerebelum_3_R_wk	Precuneus_L	Cerebelum_3_R	wk
700	Precuneus_L__Vermis_1_2_wk	Precuneus_L	Vermis_1_2	wk
701	Precuneus_L__Vermis_4_5_wk	Precuneus_L	Vermis_4_5	wk
702	Precuneus_R__Putamen_L_wk	Precuneus_R	Putamen_L	wk
703	Precuneus_R__Pallidum_L_st	Precuneus_R	Pallidum_L	st
704	Precuneus_R__Temporal_Mid_R_wk	Precuneus_R	Temporal_Mid_R	wk
705	Precuneus_R__Temporal_Pole_Mid_L_wk	Precuneus_R	Temporal_Pole_Mid_L	wk
706	Precuneus_R__Cerebelum_4_5_L_st	Precuneus_R	Cerebelum_4_5_L	st
707	Precuneus_R__Vermis_4_5_wk	Precuneus_R	Vermis_4_5	wk
708	Precuneus_R__Vermis_4_5_st	Precuneus_R	Vermis_4_5	st
709	Paracentral_Lobule_L__Paracentral_Lobule_R_wk	Paracentral_Lobule_L	Paracentral_Lobule_R	wk
710	Paracentral_Lobule_L__Paracentral_Lobule_R_st	Paracentral_Lobule_L	Paracentral_Lobule_R	st
711	Paracentral_Lobule_L__Temporal_Pole_Sup_L_wk	Paracentral_Lobule_L	Temporal_Pole_Sup_L	wk
712	Paracentral_Lobule_L__Cerebelum_Crus2_R_wk	Paracentral_Lobule_L	Cerebelum_Crus2_R	wk
713	Paracentral_Lobule_L__Cerebelum_8_L_wk	Paracentral_Lobule_L	Cerebelum_8_L	wk
714	Paracentral_Lobule_L__Cerebelum_10_R_wk	Paracentral_Lobule_L	Cerebelum_10_R	wk
715	Paracentral_Lobule_L__Vermis_4_5_wk	Paracentral_Lobule_L	Vermis_4_5	wk
716	Paracentral_Lobule_R__Cerebelum_10_R_wk	Paracentral_Lobule_R	Cerebelum_10_R	wk
717	Paracentral_Lobule_R__Cerebelum_10_R_st	Paracentral_Lobule_R	Cerebelum_10_R	st
718	Paracentral_Lobule_R__Vermis_4_5_wk	Paracentral_Lobule_R	Vermis_4_5	wk
719	Caudate_L__Pallidum_L_wk	Caudate_L	Pallidum_L	wk
720	Caudate_L__Thalamus_R_wk	Caudate_L	Thalamus_R	wk
721	Caudate_L__Heschl_L_wk	Caudate_L	Heschl_L	wk
722	Caudate_L__Cerebelum_9_R_wk	Caudate_L	Cerebelum_9_R	wk
723	Caudate_L__Vermis_9_wk	Caudate_L	Vermis_9	wk
724	Caudate_R__Pallidum_L_wk	Caudate_R	Pallidum_L	wk
725	Caudate_R__Temporal_Inf_R_wk	Caudate_R	Temporal_Inf_R	wk
726	Caudate_R__Cerebelum_6_R_wk	Caudate_R	Cerebelum_6_R	wk
727	Caudate_R__Cerebelum_9_L_wk	Caudate_R	Cerebelum_9_L	wk
728	Putamen_L__Pallidum_R_wk	Putamen_L	Pallidum_R	wk
729	Putamen_L__Temporal_Inf_L_wk	Putamen_L	Temporal_Inf_L	wk
730	Putamen_L__Cerebelum_Crus1_R_wk	Putamen_L	Cerebelum_Crus1_R	wk
731	Putamen_L__Cerebelum_6_R_wk	Putamen_L	Cerebelum_6_R	wk
732	Putamen_L__Vermis_4_5_wk	Putamen_L	Vermis_4_5	wk
733	Putamen_L__Vermis_10_wk	Putamen_L	Vermis_10	wk
734	Putamen_R__Cerebelum_Crus1_L_wk	Putamen_R	Cerebelum_Crus1_L	wk
735	Putamen_R__Cerebelum_7b_L_wk	Putamen_R	Cerebelum_7b_L	wk
736	Pallidum_L__Heschl_R_wk	Pallidum_L	Heschl_R	wk
737	Pallidum_L__Temporal_Inf_R_wk	Pallidum_L	Temporal_Inf_R	wk
738	Pallidum_L__Cerebelum_9_R_wk	Pallidum_L	Cerebelum_9_R	wk
739	Pallidum_L__Vermis_1_2_wk	Pallidum_L	Vermis_1_2	wk
740	Pallidum_L__Vermis_8_wk	Pallidum_L	Vermis_8	wk
741	Pallidum_R__Thalamus_L_wk	Pallidum_R	Thalamus_L	wk
742	Pallidum_R__Temporal_Mid_L_wk	Pallidum_R	Temporal_Mid_L	wk
743	Pallidum_R__Cerebelum_4_5_L_wk	Pallidum_R	Cerebelum_4_5_L	wk
744	Pallidum_R__Cerebelum_6_L_wk	Pallidum_R	Cerebelum_6_L	wk
745	Pallidum_R__Cerebelum_9_R_wk	Pallidum_R	Cerebelum_9_R	wk
746	Thalamus_L__Thalamus_R_wk	Thalamus_L	Thalamus_R	wk
747	Thalamus_L__Thalamus_R_st	Thalamus_L	Thalamus_R	st
748	Thalamus_L__Temporal_Mid_R_wk	Thalamus_L	Temporal_Mid_R	wk
749	Thalamus_L__Cerebelum_3_R_wk	Thalamus_L	Cerebelum_3_R	wk
750	Thalamus_L__Cerebelum_6_R_wk	Thalamus_L	Cerebelum_6_R	wk
751	Thalamus_L__Vermis_7_wk	Thalamus_L	Vermis_7	wk
752	Thalamus_R__Temporal_Inf_L_wk	Thalamus_R	Temporal_Inf_L	wk
753	Thalamus_R__Cerebelum_Crus1_R_wk	Thalamus_R	Cerebelum_Crus1_R	wk
754	Thalamus_R__Cerebelum_6_L_wk	Thalamus_R	Cerebelum_6_L	wk
755	Thalamus_R__Vermis_1_2_st	Thalamus_R	Vermis_1_2	st
756	Thalamus_R__Vermis_6_wk	Thalamus_R	Vermis_6	wk
757	Heschl_L__Cerebelum_8_L_wk	Heschl_L	Cerebelum_8_L	wk
758	Heschl_R__Temporal_Pole_Mid_L_wk	Heschl_R	Temporal_Pole_Mid_L	wk
759	Heschl_R__Cerebelum_Crus2_L_wk	Heschl_R	Cerebelum_Crus2_L	wk
760	Heschl_R__Cerebelum_3_R_wk	Heschl_R	Cerebelum_3_R	wk
761	Heschl_R__Vermis_7_wk	Heschl_R	Vermis_7	wk
762	Heschl_R__Vermis_10_wk	Heschl_R	Vermis_10	wk
763	Temporal_Sup_L__Temporal_Sup_R_st	Temporal_Sup_L	Temporal_Sup_R	st
764	Temporal_Sup_L__Cerebelum_Crus1_L_wk	Temporal_Sup_L	Cerebelum_Crus1_L	wk
765	Temporal_Sup_L__Cerebelum_Crus1_R_wk	Temporal_Sup_L	Cerebelum_Crus1_R	wk
766	Temporal_Sup_L__Cerebelum_Crus2_R_wk	Temporal_Sup_L	Cerebelum_Crus2_R	wk
767	Temporal_Sup_L__Cerebelum_8_L_wk	Temporal_Sup_L	Cerebelum_8_L	wk
768	Temporal_Sup_L__Vermis_4_5_wk	Temporal_Sup_L	Vermis_4_5	wk
769	Temporal_Sup_L__Vermis_10_wk	Temporal_Sup_L	Vermis_10	wk
770	Temporal_Sup_R__Cerebelum_4_5_R_wk	Temporal_Sup_R	Cerebelum_4_5_R	wk
771	Temporal_Sup_R__Vermis_3_wk	Temporal_Sup_R	Vermis_3	wk
772	Temporal_Sup_R__Vermis_9_wk	Temporal_Sup_R	Vermis_9	wk
773	Temporal_Sup_R__Vermis_10_wk	Temporal_Sup_R	Vermis_10	wk
774	Temporal_Pole_Sup_L__Cerebelum_Crus2_L_wk	Temporal_Pole_Sup_L	Cerebelum_Crus2_L	wk
775	Temporal_Pole_Sup_L__Cerebelum_4_5_R_wk	Temporal_Pole_Sup_L	Cerebelum_4_5_R	wk
776	Temporal_Pole_Sup_R__Cerebelum_3_R_wk	Temporal_Pole_Sup_R	Cerebelum_3_R	wk
777	Temporal_Pole_Sup_R__Cerebelum_4_5_L_wk	Temporal_Pole_Sup_R	Cerebelum_4_5_L	wk
778	Temporal_Mid_L__Temporal_Pole_Mid_R_wk	Temporal_Mid_L	Temporal_Pole_Mid_R	wk
779	Temporal_Mid_L__Cerebelum_Crus1_L_wk	Temporal_Mid_L	Cerebelum_Crus1_L	wk
780	Temporal_Mid_L__Cerebelum_6_L_wk	Temporal_Mid_L	Cerebelum_6_L	wk
781	Temporal_Mid_L__Cerebelum_6_R_wk	Temporal_Mid_L	Cerebelum_6_R	wk
782	Temporal_Mid_L__Cerebelum_8_L_wk	Temporal_Mid_L	Cerebelum_8_L	wk
783	Temporal_Mid_L__Vermis_4_5_wk	Temporal_Mid_L	Vermis_4_5	wk
784	Temporal_Mid_L__Vermis_7_wk	Temporal_Mid_L	Vermis_7	wk
785	Temporal_Mid_R__Cerebelum_Crus1_L_wk	Temporal_Mid_R	Cerebelum_Crus1_L	wk
786	Temporal_Mid_R__Cerebelum_9_L_wk	Temporal_Mid_R	Cerebelum_9_L	wk
787	Temporal_Pole_Mid_L__Temporal_Inf_L_wk	Temporal_Pole_Mid_L	Temporal_Inf_L	wk
788	Temporal_Pole_Mid_R__Cerebelum_9_L_wk	Temporal_Pole_Mid_R	Cerebelum_9_L	wk
789	Temporal_Pole_Mid_R__Vermis_3_wk	Temporal_Pole_Mid_R	Vermis_3	wk
790	Temporal_Inf_L__Cerebelum_Crus1_R_wk	Temporal_Inf_L	Cerebelum_Crus1_R	wk
791	Temporal_Inf_L__Cerebelum_7b_L_st	Temporal_Inf_L	Cerebelum_7b_L	st
792	Temporal_Inf_L__Vermis_7_wk	Temporal_Inf_L	Vermis_7	wk
793	Temporal_Inf_R__Cerebelum_7b_R_wk	Temporal_Inf_R	Cerebelum_7b_R	wk
794	Temporal_Inf_R__Cerebelum_8_R_wk	Temporal_Inf_R	Cerebelum_8_R	wk
795	Temporal_Inf_R__Vermis_3_wk	Temporal_Inf_R	Vermis_3	wk
796	Cerebelum_Crus1_L__Cerebelum_Crus1_R_wk	Cerebelum_Crus1_L	Cerebelum_Crus1_R	wk
797	Cerebelum_Crus1_L__Cerebelum_Crus1_R_st	Cerebelum_Crus1_L	Cerebelum_Crus1_R	st
798	Cerebelum_Crus1_L__Cerebelum_4_5_R_st	Cerebelum_Crus1_L	Cerebelum_4_5_R	st
799	Cerebelum_Crus1_L__Cerebelum_8_L_st	Cerebelum_Crus1_L	Cerebelum_8_L	st
800	Cerebelum_Crus1_L__Cerebelum_8_R_st	Cerebelum_Crus1_L	Cerebelum_8_R	st
801	Cerebelum_Crus1_L__Vermis_4_5_st	Cerebelum_Crus1_L	Vermis_4_5	st
802	Cerebelum_Crus1_R__Cerebelum_Crus2_L_wk	Cerebelum_Crus1_R	Cerebelum_Crus2_L	wk
803	Cerebelum_Crus1_R__Vermis_9_wk	Cerebelum_Crus1_R	Vermis_9	wk
804	Cerebelum_Crus2_L__Cerebelum_6_R_wk	Cerebelum_Crus2_L	Cerebelum_6_R	wk
805	Cerebelum_Crus2_L__Cerebelum_9_R_wk	Cerebelum_Crus2_L	Cerebelum_9_R	wk
806	Cerebelum_Crus2_L__Vermis_4_5_wk	Cerebelum_Crus2_L	Vermis_4_5	wk
807	Cerebelum_3_L__Cerebelum_4_5_R_st	Cerebelum_3_L	Cerebelum_4_5_R	st
808	Cerebelum_3_L__Vermis_3_wk	Cerebelum_3_L	Vermis_3	wk
809	Cerebelum_3_R__Cerebelum_6_R_wk	Cerebelum_3_R	Cerebelum_6_R	wk
810	Cerebelum_3_R__Cerebelum_8_R_wk	Cerebelum_3_R	Cerebelum_8_R	wk
811	Cerebelum_3_R__Cerebelum_10_L_st	Cerebelum_3_R	Cerebelum_10_L	st
812	Cerebelum_3_R__Vermis_4_5_wk	Cerebelum_3_R	Vermis_4_5	wk
813	Cerebelum_4_5_L__Cerebelum_8_R_wk	Cerebelum_4_5_L	Cerebelum_8_R	wk
814	Cerebelum_4_5_L__Cerebelum_9_R_wk	Cerebelum_4_5_L	Cerebelum_9_R	wk
815	Cerebelum_4_5_L__Vermis_10_wk	Cerebelum_4_5_L	Vermis_10	wk
816	Cerebelum_6_L__Cerebelum_9_R_wk	Cerebelum_6_L	Cerebelum_9_R	wk
817	Cerebelum_6_L__Vermis_1_2_wk	Cerebelum_6_L	Vermis_1_2	wk
818	Cerebelum_6_R__Cerebelum_8_L_wk	Cerebelum_6_R	Cerebelum_8_L	wk
819	Cerebelum_6_R__Cerebelum_9_L_wk	Cerebelum_6_R	Cerebelum_9_L	wk
820	Cerebelum_6_R__Vermis_6_st	Cerebelum_6_R	Vermis_6	st
821	Cerebelum_6_R__Vermis_7_wk	Cerebelum_6_R	Vermis_7	wk
822	Cerebelum_7b_L__Cerebelum_8_R_st	Cerebelum_7b_L	Cerebelum_8_R	st
823	Cerebelum_8_L__Cerebelum_10_R_st	Cerebelum_8_L	Cerebelum_10_R	st
824	Cerebelum_8_L__Vermis_6_wk	Cerebelum_8_L	Vermis_6	wk
825	Cerebelum_8_L__Vermis_9_wk	Cerebelum_8_L	Vermis_9	wk
826	Cerebelum_8_L__Vermis_10_wk	Cerebelum_8_L	Vermis_10	wk
827	Cerebelum_8_R__Cerebelum_10_L_wk	Cerebelum_8_R	Cerebelum_10_L	wk
828	Cerebelum_8_R__Cerebelum_10_R_wk	Cerebelum_8_R	Cerebelum_10_R	wk
829	Cerebelum_8_R__Vermis_7_wk	Cerebelum_8_R	Vermis_7	wk
830	Cerebelum_8_R__Vermis_8_st	Cerebelum_8_R	Vermis_8	st
831	Cerebelum_8_R__Vermis_9_st	Cerebelum_8_R	Vermis_9	st
832	Cerebelum_9_L__Vermis_4_5_wk	Cerebelum_9_L	Vermis_4_5	wk
833	Cerebelum_9_L__Vermis_9_st	Cerebelum_9_L	Vermis_9	st
834	Cerebelum_9_L__Vermis_10_wk	Cerebelum_9_L	Vermis_10	wk
835	Cerebelum_9_R__Vermis_9_wk	Cerebelum_9_R	Vermis_9	wk
836	Cerebelum_10_L__Cerebelum_10_R_st	Cerebelum_10_L	Cerebelum_10_R	st
837	Cerebelum_10_R__Vermis_10_wk	Cerebelum_10_R	Vermis_10	wk
838	Vermis_1_2__Vermis_3_st	Vermis_1_2	Vermis_3	st
839	Vermis_7__Vermis_9_wk	Vermis_7	Vermis_9	wk

## Sheet: Summary
area	Frequency count in tab1
Temporal_Sup_L	24
Postcentral_R	23
Frontal_Sup_Medial_R	22
Precuneus_R	22
SupraMarginal_R	21
Frontal_Sup_R	21
Cingulum_Ant_R	21
Supp_Motor_Area_L	21
Angular_R	21
Hippocampus_R	21
Vermis_4_5	21
ParaHippocampal_L	20
Postcentral_L	20
Parietal_Inf_R	20
Heschl_R	19
Cuneus_L	19
Cerebelum_4_5_L	19
Hippocampus_L	19
Cerebelum_6_R	19
Cuneus_R	19
Insula_R	19
Insula_L	18
Temporal_Mid_L	18
Occipital_Inf_L	18
Frontal_Inf_Orb_L	18
Cerebelum_3_R	18
Olfactory_L	18
Frontal_Inf_Tri_L	17
Frontal_Sup_L	17
SupraMarginal_L	17
Frontal_Inf_Oper_R	17
Temporal_Mid_R	17
ParaHippocampal_R	17
Frontal_Sup_Medial_L	17
Occipital_Mid_R	17
Rolandic_Oper_L	17
Pallidum_L	17
Temporal_Pole_Mid_L	16
Frontal_Mid_L	16
Thalamus_R	16
Heschl_L	16
Fusiform_L	16
Vermis_6	16
Rectus_R	16
Cerebelum_Crus1_L	16
Frontal_Inf_Orb_R	16
Temporal_Inf_L	16
Precuneus_L	16
Vermis_3	16
Cerebelum_Crus1_R	16
Cingulum_Post_L	16
Frontal_Med_Orb_L	16
Putamen_L	15
Angular_L	15
Occipital_Sup_R	15
Temporal_Pole_Sup_R	15
Cingulum_Mid_R	15
Frontal_Med_Orb_R	15
Supp_Motor_Area_R	15
Cerebelum_Crus2_L	15
Frontal_Mid_R	15
Cerebelum_8_L	15
Cerebelum_8_R	15
Temporal_Inf_R	14
Temporal_Pole_Mid_R	14
Parietal_Sup_L	14
Cingulum_Post_R	14
Amygdala_R	14
Precentral_R	14
Vermis_10	14
Rolandic_Oper_R	14
Cerebelum_9_L	13
Olfactory_R	13
Cingulum_Ant_L	13
Cingulum_Mid_L	13
Calcarine_R	13
Temporal_Sup_R	13
Frontal_Inf_Tri_R	13
Occipital_Inf_R	13
Frontal_Mid_Orb_R	13
Vermis_7	13
Paracentral_Lobule_L	13
Cerebelum_4_5_R	13
Thalamus_L	12
Pallidum_R	12
Temporal_Pole_Sup_L	12
Fusiform_R	12
Vermis_9	11
Frontal_Mid_Orb_L	11
Frontal_Sup_Orb_L	11
Calcarine_L	11
Occipital_Mid_L	11
Cerebelum_9_R	11
Vermis_1_2	11
Caudate_L	11
Occipital_Sup_L	10
Cerebelum_3_L	10
Cerebelum_6_L	10
Frontal_Sup_Orb_R	10
Paracentral_Lobule_R	10
Parietal_Sup_R	10
